# Supplementary material for: Salinity-responsive histone PTMs identified in the gills and gonads of Mozambique tilapia (Oreochromis mossambicus)
Source: BMC Genomics. 2024 Jun 11;25:586. doi: 10.1186/s12864-024-10471-3 (PMC11167857; doi:10.1186/s12864-024-10471-3)
Supplement: Supplementary file 7 — Supplementary Material 7 [file 12864_2024_10471_MOESM7_ESM.xlsx]

## Sheet: Complete_Data_Table
Histone PTM	Tissue	Treatment	Mean Relative Abundance (%)	Comparison	Log2 Fold Change	p-value	q-value
XP_005463512.2 H3 K14 Acetyl	Testes	S0	27.4688	S1_S0	-0.848855	0.000387006	0.0282272
XP_005463512.2 H3 K14 Acetyl	Testes	S1	15.2513	S1_S0	-0.848855	0.000387006	0.0282272
XP_005463512.2 H3 K18 Ubiquityl	Testes	S0	5.01108	S1_S0	-1.18257	0.000267606	0.0302459
XP_005463512.2 H3 K18 Ubiquityl	Testes	S1	2.20771	S1_S0	-1.18257	0.000267606	0.0302459
XP_019210164.1 H1 isoform X1 K16 Ubiquityl	Gills	FW	2.02593	SW_FW	0.89999	0.000347501	0.0686578
XP_019210164.1 H1 isoform X1 K16 Ubiquityl	Gills	SW	3.7805	SW_FW	0.89999	0.000347501	0.0686578
XP_019209845.1 H1-like S1 Acetyl	Gills	S0	5.58819	S1_S0	-0.746896	0.000523023	0.0836735
XP_019209845.1 H1-like S1 Acetyl	Gills	S1	3.32991	S1_S0	-0.746896	0.000523023	0.0836735
XP_003451196.1 H2B 1/2 R97 Dimethyl	Gills	S0	0.0740391	S1_S0	1.12832	0.00194541	0.156357
XP_003451196.1 H2B 1/2 R97 Dimethyl	Gills	S1	0.161852	S1_S0	1.12832	0.00194541	0.156357
XP_019218826.1 H1-like K13 4-hydroxynonenal	Testes	FW	0.0897498	SW/FW_FW	4.72241	0.00176467	0.162462
XP_019218826.1 H1-like K13 4-hydroxynonenal	Testes	SW/FW	2.3693	SW/FW_FW	4.72241	0.00176467	0.162462
XP_003438147.1 H2B.L4 K75 Dioxidation	Testes	FW	1.67882	SW/FW_FW	-0.586825	0.00244921	0.168641
XP_003438147.1 H2B.L4 K75 Dioxidation	Testes	SW/FW	1.11777	SW/FW_FW	-0.586825	0.00244921	0.168641
XP_019218826.1 H1-like P11 Dioxidation	Testes	FW	24.2557	SW/FW_FW	0.12602	0.00154715	0.168641
XP_019218826.1 H1-like P11 Dioxidation	Testes	SW/FW	26.4697	SW/FW_FW	0.12602	0.00154715	0.168641
XP_003438147.1 H2B.L4 R89 Dioxidation	Gills	S0	6.74346	S1_S0	0.374582	0.00323187	0.178739
XP_003438147.1 H2B.L4 R89 Dioxidation	Gills	S1	8.74265	S1_S0	0.374582	0.00323187	0.178739
XP_003438147.1 H2B.L4 R89 Dioxidation	Gills	S0	6.74346	S3_S0	0.384628	0.00231471	0.181239
XP_003438147.1 H2B.L4 R89 Dioxidation	Gills	S3	8.80374	S3_S0	0.384628	0.00231471	0.181239
XP_003448939.1 H2A R42 Deamidated	Gills	S0	0.000751794	S3_S0	-2.12153	0.00491401	0.184877
XP_003448939.1 H2A R42 Deamidated	Gills	S3	0.000207318	S3_S0	-2.12153	0.00491401	0.184877
XP_003451196.1 H2B 1/2 R97 Dimethyl	Gills	S0	0.0740391	S3_S0	1.16235	0.00108004	0.190425
XP_003451196.1 H2B 1/2 R97 Dimethyl	Gills	S3	0.165715	S3_S0	1.16235	0.00108004	0.190425
XP_003438147.1 H2B.L4 R89 Oxidation	Gills	S0	10.6492	S3_S0	0.318288	0.0032454	0.19285
XP_003438147.1 H2B.L4 R89 Oxidation	Gills	S3	13.278	S3_S0	0.318288	0.0032454	0.19285
XP_003448939.1 H2A P48 Oxidation	Gills	S0	0.621758	S3_S0	0.686568	0.00353464	0.19285
XP_003448939.1 H2A P48 Oxidation	Gills	S3	1.00069	S3_S0	0.686568	0.00353464	0.19285
XP_019218826.1 H1-like P11 Dioxidation	Testes	FW	24.2557	SW_FW	0.114305	0.00153871	0.19386
XP_019218826.1 H1-like P11 Dioxidation	Testes	SW	26.2556	SW_FW	0.114305	0.00153871	0.19386
XP_005461836.1 H1-like K34 Lactyl / Carboxyethyl	Gills	S0	2.35642	S3_S0	0.816273	0.00589888	0.206593
XP_005461836.1 H1-like K34 Lactyl / Carboxyethyl	Gills	S3	4.14931	S3_S0	0.816273	0.00589888	0.206593
XP_003451196.1 H2B 1/2 K106 Dioxidation	Gills	S0	1.30074	S3_S0	0.492661	0.00899024	0.214428
XP_003451196.1 H2B 1/2 K106 Dioxidation	Gills	S3	1.83018	S3_S0	0.492661	0.00899024	0.214428
XP_025766521.1 H4-like K61 Lactyl / Carboxyethyl	Gills	S0	0.42411	S3_S0	0.749804	0.0105177	0.221013
XP_025766521.1 H4-like K61 Lactyl / Carboxyethyl	Gills	S3	0.713168	S3_S0	0.749804	0.0105177	0.221013
XP_003451196.1 H2B 1/2 K114 Ubiquityl	Gills	S0	0.29305	S3_S0	1.32856	0.00940927	0.225834
XP_003451196.1 H2B 1/2 K114 Ubiquityl	Gills	S3	0.736002	S3_S0	1.32856	0.00940927	0.225834
XP_003459572.1 H2A T119 Phosphoryl	Gills	S0	7.17904	S3_S0	-0.697659	0.00924685	0.226746
XP_003459572.1 H2A T119 Phosphoryl	Gills	S3	4.4264	S3_S0	-0.697659	0.00924685	0.226746
XP_003438147.1 H2B.L4 K75 Methyl	Gills	S0	8.53495	S3_S0	-0.939728	0.0120025	0.237626
XP_003438147.1 H2B.L4 K75 Methyl	Gills	S3	4.44954	S3_S0	-0.939728	0.0120025	0.237626
XP_003438147.1 H2B.L4 R69 Methyl	Testes	S0	2.16895	S1_S0	0.15594	0.00469565	0.241173
XP_003438147.1 H2B.L4 R69 Methyl	Testes	S1	2.41653	S1_S0	0.15594	0.00469565	0.241173
XP_019218826.1 H1-like K13 4-hydroxynonenal	Testes	FW	0.0897498	SW_FW	4.70652	0.015547	0.242357
XP_019218826.1 H1-like K13 4-hydroxynonenal	Testes	SW	2.34335	SW_FW	4.70652	0.015547	0.242357
XP_003459589.1 H1-like K53 Acetyl	Gills	SW	3.4869	SW_SW/FW	-0.631895	0.00173866	0.254271
XP_003459589.1 H1-like K53 Acetyl	Gills	SW/FW	5.4033	SW_SW/FW	-0.631895	0.00173866	0.254271
XP_003451211.1 H2A K95 Oxidation	Testes	S0	3.99594	S1_S0	-0.197349	0.00437415	0.254719
XP_003451211.1 H2A K95 Oxidation	Testes	S1	3.48506	S1_S0	-0.197349	0.00437415	0.254719
XP_003438147.1 H2B.L4 K75 Dioxidation	Testes	FW	1.67882	SW_FW	-0.72334	0.010153	0.264021
XP_003438147.1 H2B.L4 K75 Dioxidation	Testes	SW	1.01685	SW_FW	-0.72334	0.010153	0.264021
XP_003438147.1 H2B.L4 P93 Dioxidation	Testes	FW	0.0251133	SW_FW	-1.13234	0.0170492	0.264021
XP_003438147.1 H2B.L4 P93 Dioxidation	Testes	SW	0.0114561	SW_FW	-1.13234	0.0170492	0.264021
XP_003438147.1 H2B.L4 R69 Oxidation	Gills	SW	0.111007	SW_SW/FW	-0.5489	0.00286398	0.267179
XP_003438147.1 H2B.L4 R69 Oxidation	Gills	SW/FW	0.162399	SW_SW/FW	-0.5489	0.00286398	0.267179
XP_003438147.1 H2B.L4 R89 Dimethyl	Gills	S0	11.0799	S3_S0	-0.556109	0.0149885	0.269164
XP_003438147.1 H2B.L4 R89 Dimethyl	Gills	S3	7.53578	S3_S0	-0.556109	0.0149885	0.269164
XP_025766521.1 H4-like R69 Deamidated	Gills	S0	0.551001	S3_S0	0.419005	0.024472	0.277783
XP_025766521.1 H4-like R69 Deamidated	Gills	S3	0.73669	S3_S0	0.419005	0.024472	0.277783
XP_005464230.1 H2A.Z isoform X1 K115 Lactyl / Carboxyethyl	Testes	FW	3.84729	SW_FW	-1.24888	0.0327299	0.287291
XP_005464230.1 H2A.Z isoform X1 K115 Lactyl / Carboxyethyl	Testes	SW	1.61884	SW_FW	-1.24888	0.0327299	0.287291
XP_003451196.1 H2B 1/2 K118 Lactyl / Carboxyethyl	Gills	S0	5.63929	S3_S0	0.0736809	0.019249	0.310303
XP_003451196.1 H2B 1/2 K118 Lactyl / Carboxyethyl	Gills	S3	5.93478	S3_S0	0.0736809	0.019249	0.310303
XP_003459589.1 H1-like K35 Lactyl / Carboxyethyl	Gills	S0	1.75552	S3_S0	0.707376	0.0216914	0.310303
XP_003459589.1 H1-like K35 Lactyl / Carboxyethyl	Gills	S3	2.86647	S3_S0	0.707376	0.0216914	0.310303
XP_003438147.1 H2B.L4 R76 Oxidation	Testes	FW	1.94195	SW/FW_FW	-0.773474	0.00580586	0.316419
XP_003438147.1 H2B.L4 R76 Oxidation	Testes	SW/FW	1.13606	SW/FW_FW	-0.773474	0.00580586	0.316419
XP_005463512.2 H3 K79 Lactyl / Carboxyethyl	Gills	S0	0.127427	S3_S0	0.791526	0.0377342	0.31717
XP_005463512.2 H3 K79 Lactyl / Carboxyethyl	Gills	S3	0.220564	S3_S0	0.791526	0.0377342	0.31717
XP_003451196.1 H2B 1/2 T117 Ubiquityl	Gills	S0	0.618296	S3_S0	-0.717551	0.0301805	0.318981
XP_003451196.1 H2B 1/2 T117 Ubiquityl	Gills	S3	0.376004	S3_S0	-0.717551	0.0301805	0.318981
XP_005463512.2 H3 K64 Ubiquityl	Gills	S0	3.38697	S3_S0	-1.27593	0.028158	0.318981
XP_005463512.2 H3 K64 Ubiquityl	Gills	S3	1.39868	S3_S0	-1.27593	0.028158	0.318981
XP_003459572.1 H2A K123 Amidated	Gills	S0	3.13813	S3_S0	-0.562073	0.0301881	0.319632
XP_003459572.1 H2A K123 Amidated	Gills	S3	2.12555	S3_S0	-0.562073	0.0301881	0.319632
XP_019209842.1 H1-like D66 Amidated	Gills	S0	35.144	S3_S0	-0.148925	0.0303235	0.319632
XP_019209842.1 H1-like D66 Amidated	Gills	S3	31.6972	S3_S0	-0.148925	0.0303235	0.319632
XP_005463512.2 H3 R83 Dimethyl	Gills	S0	1.47808	S3_S0	0.565647	0.0356055	0.319702
XP_005463512.2 H3 R83 Dimethyl	Gills	S3	2.18764	S3_S0	0.565647	0.0356055	0.319702
XP_005464230.1 H2A.Z isoform X1 S152 Phosphoryl	Gills	S0	4.26432	S3_S0	0.508673	0.0238293	0.32027
XP_005464230.1 H2A.Z isoform X1 S152 Phosphoryl	Gills	S3	6.06702	S3_S0	0.508673	0.0238293	0.32027
XP_005463512.2 H3 R83 Methyl	Gills	S0	3.63857	S3_S0	0.27979	0.0324871	0.32159
XP_005463512.2 H3 R83 Methyl	Gills	S3	4.4173	S3_S0	0.27979	0.0324871	0.32159
XP_003451196.1 H2B 1/2 T117 Phosphoryl	Gills	S0	7.29592	S3_S0	0.0525868	0.0345283	0.32176
XP_003451196.1 H2B 1/2 T117 Phosphoryl	Gills	S3	7.56677	S3_S0	0.0525868	0.0345283	0.32176
XP_025766521.1 H4-like K61 Oxidation	Gills	S0	10.6462	S3_S0	-0.191189	0.0311606	0.322272
XP_025766521.1 H4-like K61 Oxidation	Gills	S3	9.32479	S3_S0	-0.191189	0.0311606	0.322272
XP_003451211.1 H2A K95 Methyl	Testes	S0	4.88766	S1_S0	-0.136423	0.00800836	0.329055
XP_003451211.1 H2A K95 Methyl	Testes	S1	4.44666	S1_S0	-0.136423	0.00800836	0.329055
XP_005463512.2 H3 K14 Acetyl	Testes	S0	27.4688	S3_S0	-0.776871	0.0114013	0.330277
XP_005463512.2 H3 K14 Acetyl	Testes	S3	16.0316	S3_S0	-0.776871	0.0114013	0.330277
XP_003448939.1 H2A P109 Dioxidation	Testes	FW	6.04632	SW_FW	0.760601	0.0594991	0.338581
XP_003448939.1 H2A P109 Dioxidation	Testes	SW	10.2437	SW_FW	0.760601	0.0594991	0.338581
XP_003448939.1 H2A Y50 Dioxidation	Testes	FW	0.0357712	SW_FW	0.699855	0.06181	0.338581
XP_003448939.1 H2A Y50 Dioxidation	Testes	SW	0.0581046	SW_FW	0.699855	0.06181	0.338581
XP_003438147.1 H2B.L4 R76 Oxidation	Testes	FW	1.94195	SW_FW	-1.02194	0.0191374	0.339059
XP_003438147.1 H2B.L4 R76 Oxidation	Testes	SW	0.956324	SW_FW	-1.02194	0.0191374	0.339059
XP_003459589.1 H1-like D61 Oxidation	Testes	FW	0.84292	SW_FW	-1.59999	0.024856	0.339059
XP_003459589.1 H1-like D61 Oxidation	Testes	SW	0.278063	SW_FW	-1.59999	0.024856	0.339059
XP_025766521.1 H4-like K61 Oxidation	Testes	FW	8.25668	SW_FW	-0.0472271	0.0364308	0.339059
XP_025766521.1 H4-like K61 Oxidation	Testes	SW	7.99077	SW_FW	-0.0472271	0.0364308	0.339059
XP_003438147.1 H2B.L4 R76 Deamidated	Testes	FW	3.05984	SW_FW	-0.287563	0.114135	0.352267
XP_003438147.1 H2B.L4 R76 Deamidated	Testes	SW	2.50688	SW_FW	-0.287563	0.114135	0.352267
XP_019210164.1 H1 isoform X1 P5 Dioxidation	Testes	FW	40.1042	SW_FW	0.0538227	0.0787946	0.367675
XP_019210164.1 H1 isoform X1 P5 Dioxidation	Testes	SW	41.6286	SW_FW	0.0538227	0.0787946	0.367675
XP_003448939.1 H2A R20 Methyl	Testes	FW	88.8356	SW_FW	-0.111373	0.0123672	0.367769
XP_003448939.1 H2A R20 Methyl	Testes	SW	82.2357	SW_FW	-0.111373	0.0123672	0.367769
XP_025766521.1 H4-like R57 Methyl	Testes	FW	8.03392	SW_FW	-0.245182	0.0343351	0.367769
XP_025766521.1 H4-like R57 Methyl	Testes	SW	6.77829	SW_FW	-0.245182	0.0343351	0.367769
XP_005463512.2 H3 K18 Ubiquityl	Testes	S0	5.01108	S3_S0	-0.963674	0.00934294	0.367801
XP_005463512.2 H3 K18 Ubiquityl	Testes	S3	2.56943	S3_S0	-0.963674	0.00934294	0.367801
XP_003448939.1 H2A T101 Phosphoryl	Testes	S1	0.687871	S3_S1	0.990814	0.00500304	0.368557
XP_003448939.1 H2A T101 Phosphoryl	Testes	S3	1.36701	S3_S1	0.990814	0.00500304	0.368557
XP_003451196.1 H2B 1/2 T113 Phosphoryl	Testes	S1	13.1614	S3_S1	-0.022906	0.00459967	0.368557
XP_003451196.1 H2B 1/2 T113 Phosphoryl	Testes	S3	12.9541	S3_S1	-0.022906	0.00459967	0.368557
XP_003451211.1 H2A K95 Methyl	Testes	S1	4.44666	S3_S1	0.213456	0.00364311	0.368557
XP_003451211.1 H2A K95 Methyl	Testes	S3	5.15573	S3_S1	0.213456	0.00364311	0.368557
XP_003438147.1 H2B.L4 K98 Acetyl	Testes	S0	0.405791	S3_S0	0.6259	0.341994	0.372556
XP_003438147.1 H2B.L4 K98 Acetyl	Testes	S3	0.626206	S3_S0	0.6259	0.341994	0.372556
XP_003448795.2 H1.10 K113 Acetyl	Testes	S0	0.00623995	S3_S0	0.600647	0.0996111	0.372556
XP_003448795.2 H1.10 K113 Acetyl	Testes	S3	0.00946224	S3_S0	0.600647	0.0996111	0.372556
XP_003448939.1 H2A S18 Acetyl	Testes	S0	0.969973	S3_S0	-1.39311	0.0945106	0.372556
XP_003448939.1 H2A S18 Acetyl	Testes	S3	0.369312	S3_S0	-1.39311	0.0945106	0.372556
XP_003451196.1 H2B 1/2 K114 Acetyl	Testes	S0	7.47338	S3_S0	0.037459	0.311306	0.372556
XP_003451196.1 H2B 1/2 K114 Acetyl	Testes	S3	7.66996	S3_S0	0.037459	0.311306	0.372556
XP_003451196.1 H2B 1/2 K55 Acetyl	Testes	S0	15.318	S3_S0	0.120536	0.22867	0.372556
XP_003451196.1 H2B 1/2 K55 Acetyl	Testes	S3	16.6528	S3_S0	0.120536	0.22867	0.372556
XP_003451211.1 H2A K122 Acetyl	Testes	S0	0.32722	S3_S0	-0.174218	0.0734578	0.372556
XP_003451211.1 H2A K122 Acetyl	Testes	S3	0.289998	S3_S0	-0.174218	0.0734578	0.372556
XP_003451211.1 H2A K95 Acetyl	Testes	S0	0.661289	S3_S0	0.347631	0.461491	0.372556
XP_003451211.1 H2A K95 Acetyl	Testes	S3	0.84147	S3_S0	0.347631	0.461491	0.372556
XP_003459572.1 H2A K94 Acetyl	Testes	S0	0.059185	S3_S0	1.26481	0.329684	0.372556
XP_003459572.1 H2A K94 Acetyl	Testes	S3	0.142219	S3_S0	1.26481	0.329684	0.372556
XP_003459589.1 H1-like A1 Acetyl	Testes	S0	18.9938	S3_S0	0.797961	0.149513	0.372556
XP_003459589.1 H1-like A1 Acetyl	Testes	S3	33.0234	S3_S0	0.797961	0.149513	0.372556
XP_003459589.1 H1-like K44 Acetyl	Testes	S0	1.49453	S3_S0	-0.270266	0.246455	0.372556
XP_003459589.1 H1-like K44 Acetyl	Testes	S3	1.23922	S3_S0	-0.270266	0.246455	0.372556
XP_005463512.2 H3 K122 Acetyl	Testes	S0	0.984002	S3_S0	-0.152488	0.531321	0.372556
XP_005463512.2 H3 K122 Acetyl	Testes	S3	0.885304	S3_S0	-0.152488	0.531321	0.372556
XP_005463512.2 H3 K79 Acetyl	Testes	S0	0.0316577	S3_S0	-0.572642	0.130539	0.372556
XP_005463512.2 H3 K79 Acetyl	Testes	S3	0.0212862	S3_S0	-0.572642	0.130539	0.372556
XP_019209842.1 H1-like K56 Acetyl	Testes	S0	2.62904	S3_S0	0.285815	0.170639	0.372556
XP_019209842.1 H1-like K56 Acetyl	Testes	S3	3.20506	S3_S0	0.285815	0.170639	0.372556
XP_019209845.1 H1-like S1 Acetyl	Testes	S0	3.91639	S3_S0	0.0944827	0.481272	0.372556
XP_019209845.1 H1-like S1 Acetyl	Testes	S3	4.18146	S3_S0	0.0944827	0.481272	0.372556
XP_019210164.1 H1 isoform X1 S1 Acetyl	Testes	S0	19.4491	S3_S0	-0.0172571	0.480485	0.372556
XP_019210164.1 H1 isoform X1 S1 Acetyl	Testes	S3	19.2178	S3_S0	-0.0172571	0.480485	0.372556
XP_025766521.1 H4-like K46 Acetyl	Testes	S0	25.8098	S3_S0	0.0405474	0.530568	0.372556
XP_025766521.1 H4-like K46 Acetyl	Testes	S3	26.5454	S3_S0	0.0405474	0.530568	0.372556
XP_025766521.1 H4-like K61 Acetyl	Testes	S0	4.47456	S3_S0	0.102099	0.263001	0.372556
XP_025766521.1 H4-like K61 Acetyl	Testes	S3	4.8027	S3_S0	0.102099	0.263001	0.372556
XP_003451196.1 H2B 1/2 R84 Deamidated	Testes	FW	8.691	SW_FW	0.0950141	0.182078	0.372571
XP_003451196.1 H2B 1/2 R84 Deamidated	Testes	SW	9.28264	SW_FW	0.0950141	0.182078	0.372571
XP_003459589.1 H1-like K44 Ubiquityl	Testes	S0	0.0528027	S3_S0	1.19537	0.0154354	0.373454
XP_003459589.1 H1-like K44 Ubiquityl	Testes	S3	0.12092	S3_S0	1.19537	0.0154354	0.373454
XP_003448939.1 H2A K118 Acetyl	Testes	S0	11.4552	S3_S0	0.0251515	0.763543	0.373491
XP_003448939.1 H2A K118 Acetyl	Testes	S3	11.6567	S3_S0	0.0251515	0.763543	0.373491
XP_003448939.1 H2A K74 Acetyl	Testes	S0	1.66939	S3_S0	0.068554	0.602325	0.373491
XP_003448939.1 H2A K74 Acetyl	Testes	S3	1.75063	S3_S0	0.068554	0.602325	0.373491
XP_003448939.1 H2A K95 Acetyl	Testes	S0	0.012642	S3_S0	0.125436	0.597904	0.373491
XP_003448939.1 H2A K95 Acetyl	Testes	S3	0.0137903	S3_S0	0.125436	0.597904	0.373491
XP_003459572.1 H2A K123 Acetyl	Testes	S0	2.00555	S3_S0	-0.0361502	0.709525	0.373491
XP_003459572.1 H2A K123 Acetyl	Testes	S3	1.95592	S3_S0	-0.0361502	0.709525	0.373491
XP_003459589.1 H1-like K52 Acetyl	Testes	S0	2.54231	S3_S0	-0.083352	0.719699	0.373491
XP_003459589.1 H1-like K52 Acetyl	Testes	S3	2.39959	S3_S0	-0.083352	0.719699	0.373491
XP_003451196.1 H2B 1/2 K106 Acetyl	Testes	S0	10.8044	S3_S0	-0.0370905	0.816789	0.376646
XP_003451196.1 H2B 1/2 K106 Acetyl	Testes	S3	10.5302	S3_S0	-0.0370905	0.816789	0.376646
XP_005463512.2 H3 K79 Methyl	Gills	S0	16.4261	S1_S0	-0.307108	0.011952	0.378689
XP_005463512.2 H3 K79 Methyl	Gills	S1	13.2766	S1_S0	-0.307108	0.011952	0.378689
XP_003448939.1 H2A T76 Phosphoryl	Gills	S0	7.77554	S1_S0	1.00711	0.0116207	0.379025
XP_003448939.1 H2A T76 Phosphoryl	Gills	S1	15.6279	S1_S0	1.00711	0.0116207	0.379025
XP_003451196.1 H2B 1/2 K83 Acetyl	Testes	S0	8.03234	S3_S0	-0.00738435	0.857236	0.380091
XP_003451196.1 H2B 1/2 K83 Acetyl	Testes	S3	7.99133	S3_S0	-0.00738435	0.857236	0.380091
XP_019210164.1 H1 isoform X1 P5 Dioxidation	Gills	SW	41.4695	SW_SW/FW	0.127474	0.0102482	0.380147
XP_019210164.1 H1 isoform X1 P5 Dioxidation	Gills	SW/FW	37.9626	SW_SW/FW	0.127474	0.0102482	0.380147
XP_003459589.1 H1-like K53 Acetyl	Testes	S0	4.60119	S3_S0	-0.0163022	0.909664	0.381632
XP_003459589.1 H1-like K53 Acetyl	Testes	S3	4.54949	S3_S0	-0.0163022	0.909664	0.381632
XP_003459589.1 H1-like K44 Ubiquityl	Gills	SW	0.00690968	SW_SW/FW	-4.00148	0.0131575	0.387023
XP_003459589.1 H1-like K44 Ubiquityl	Gills	SW/FW	0.110668	SW_SW/FW	-4.00148	0.0131575	0.387023
XP_003451196.1 H2B 1/2 N82 Oxidation	Gills	SW	1.87074	SW_SW/FW	-0.367855	0.0103898	0.387702
XP_003451196.1 H2B 1/2 N82 Oxidation	Gills	SW/FW	2.41407	SW_SW/FW	-0.367855	0.0103898	0.387702
XP_003438147.1 H2B.L4 R69 Methyl	Gills	SW	1.97664	SW_SW/FW	-0.659111	0.0103763	0.390508
XP_003438147.1 H2B.L4 R69 Methyl	Gills	SW/FW	3.12132	SW_SW/FW	-0.659111	0.0103763	0.390508
XP_003448939.1 H2A K118 Acetyl	Gills	SW	10.171	SW_SW/FW	-0.0849093	0.0626056	0.394369
XP_003448939.1 H2A K118 Acetyl	Gills	SW/FW	10.7876	SW_SW/FW	-0.0849093	0.0626056	0.394369
XP_019209842.1 H1-like K56 Acetyl	Gills	SW	6.39742	SW_SW/FW	-0.630553	0.0669355	0.394369
XP_019209842.1 H1-like K56 Acetyl	Gills	SW/FW	9.90422	SW_SW/FW	-0.630553	0.0669355	0.394369
XP_003459572.1 H2A K123 Acetyl	Gills	S0	3.69714	S3_S0	-0.490391	0.0477179	0.395
XP_003459572.1 H2A K123 Acetyl	Gills	S3	2.63174	S3_S0	-0.490391	0.0477179	0.395
XP_005463512.2 H3 K79 4-hydroxynonenal	Testes	FW	0.016106	SW_FW	-0.765967	0.166619	0.3954
XP_005463512.2 H3 K79 4-hydroxynonenal	Testes	SW	0.00947126	SW_FW	-0.765967	0.166619	0.3954
XP_003459589.1 H1-like K52 Lactyl / Carboxyethyl	Gills	SW	0.745709	SW_SW/FW	-0.894675	0.0150527	0.395858
XP_003459589.1 H1-like K52 Lactyl / Carboxyethyl	Gills	SW/FW	1.38642	SW_SW/FW	-0.894675	0.0150527	0.395858
XP_003438147.1 H2B.L4 T86 Ubiquityl	Gills	S0	8.45171	S3_S0	-0.986499	0.0551669	0.397894
XP_003438147.1 H2B.L4 T86 Ubiquityl	Gills	S3	4.26559	S3_S0	-0.986499	0.0551669	0.397894
XP_003451196.1 H2B 1/2 K106 Ubiquityl	Gills	S0	0.224918	S3_S0	-0.85687	0.0500328	0.397894
XP_003451196.1 H2B 1/2 K106 Ubiquityl	Gills	S3	0.124189	S3_S0	-0.85687	0.0500328	0.397894
XP_003459589.1 H1-like R68 Deamidated	Testes	FW	20.5674	SW_FW	0.132794	0.259789	0.399634
XP_003459589.1 H1-like R68 Deamidated	Testes	SW	22.5504	SW_FW	0.132794	0.259789	0.399634
XP_005463512.2 H3 R69 Deamidated	Testes	FW	0.139572	SW_FW	-0.0989319	0.319851	0.399634
XP_005463512.2 H3 R69 Deamidated	Testes	SW	0.130322	SW_FW	-0.0989319	0.319851	0.399634
XP_025766521.1 H4-like R57 Deamidated	Testes	FW	3.52616	SW_FW	0.319388	0.25767	0.399634
XP_025766521.1 H4-like R57 Deamidated	Testes	SW	4.39994	SW_FW	0.319388	0.25767	0.399634
XP_025766521.1 H4-like R69 Deamidated	Testes	FW	1.16222	SW_FW	0.194696	0.240548	0.399634
XP_025766521.1 H4-like R69 Deamidated	Testes	SW	1.33014	SW_FW	0.194696	0.240548	0.399634
XP_003451196.1 H2B 1/2 K114 Ubiquityl	Gills	SW	0.215693	SW_SW/FW	-0.711667	0.0629821	0.39973
XP_003451196.1 H2B 1/2 K114 Ubiquityl	Gills	SW/FW	0.353239	SW_SW/FW	-0.711667	0.0629821	0.39973
XP_003451196.1 H2B 1/2 K83 Ubiquityl	Gills	SW	0.0300926	SW_SW/FW	-2.13741	0.0445483	0.39973
XP_003451196.1 H2B 1/2 K83 Ubiquityl	Gills	SW/FW	0.132399	SW_SW/FW	-2.13741	0.0445483	0.39973
XP_019209842.1 H1-like S43 Ubiquityl	Gills	SW	0.0153992	SW_SW/FW	-1.23014	0.0506136	0.39973
XP_019209842.1 H1-like S43 Ubiquityl	Gills	SW/FW	0.0361249	SW_SW/FW	-1.23014	0.0506136	0.39973
XP_005463512.2 H3 K79 Methyl	Gills	S0	16.4261	S3_S0	-0.214714	0.0550243	0.401149
XP_005463512.2 H3 K79 Methyl	Gills	S3	14.1547	S3_S0	-0.214714	0.0550243	0.401149
XP_003438147.1 H2B.L4 R89 Deamidated	Gills	SW	0.420354	SW_SW/FW	-0.895784	0.0524318	0.40167
XP_003438147.1 H2B.L4 R89 Deamidated	Gills	SW/FW	0.782119	SW_SW/FW	-0.895784	0.0524318	0.40167
XP_003451196.1 H2B 1/2 R97 Deamidated	Gills	SW	9.15635	SW_SW/FW	-0.370606	0.068755	0.40167
XP_003451196.1 H2B 1/2 R97 Deamidated	Gills	SW/FW	11.8382	SW_SW/FW	-0.370606	0.068755	0.40167
XP_003459589.1 H1-like R43 Deamidated	Gills	SW	14.1557	SW_SW/FW	0.164708	0.0361154	0.40167
XP_003459589.1 H1-like R43 Deamidated	Gills	SW/FW	12.6284	SW_SW/FW	0.164708	0.0361154	0.40167
XP_005463512.2 H3 R83 Deamidated	Gills	SW	1.6442	SW_SW/FW	-0.467749	0.0633364	0.40167
XP_005463512.2 H3 R83 Deamidated	Gills	SW/FW	2.27385	SW_SW/FW	-0.467749	0.0633364	0.40167
XP_003448939.1 H2A K95 Oxidation	Gills	S0	0.1643	S3_S0	0.350085	0.0552604	0.402
XP_003448939.1 H2A K95 Oxidation	Gills	S3	0.209422	S3_S0	0.350085	0.0552604	0.402
XP_019209842.1 H1-like D66 Amidated	Gills	SW	35.0106	SW_SW/FW	-0.296423	0.0562699	0.405842
XP_019209842.1 H1-like D66 Amidated	Gills	SW/FW	42.9964	SW_SW/FW	-0.296423	0.0562699	0.405842
XP_003438147.1 H2B.L4 R76 Dioxidation	Gills	SW	0.736743	SW_SW/FW	-1.97541	0.0460225	0.406314
XP_003438147.1 H2B.L4 R76 Dioxidation	Gills	SW/FW	2.89718	SW_SW/FW	-1.97541	0.0460225	0.406314
XP_003438147.1 H2B.L4 Y73 Dioxidation	Gills	SW	11.0673	SW_SW/FW	0.294509	0.0284346	0.406314
XP_003438147.1 H2B.L4 Y73 Dioxidation	Gills	SW/FW	9.02373	SW_SW/FW	0.294509	0.0284346	0.406314
XP_019218826.1 H1-like P11 Dioxidation	Gills	SW	25.4737	SW_SW/FW	0.140857	0.0383331	0.406314
XP_019218826.1 H1-like P11 Dioxidation	Gills	SW/FW	23.1041	SW_SW/FW	0.140857	0.0383331	0.406314
XP_003451211.1 H2A K95 Lactyl / Carboxyethyl	Gills	SW	0.450333	SW_SW/FW	0.437056	0.0417119	0.408854
XP_003451211.1 H2A K95 Lactyl / Carboxyethyl	Gills	SW/FW	0.332634	SW_SW/FW	0.437056	0.0417119	0.408854
XP_019210164.1 H1 isoform X1 K13 Lactyl / Carboxyethyl	Gills	SW	4.27511	SW_SW/FW	-0.651456	0.0557757	0.408854
XP_019210164.1 H1 isoform X1 K13 Lactyl / Carboxyethyl	Gills	SW/FW	6.71514	SW_SW/FW	-0.651456	0.0557757	0.408854
XP_005464230.1 H2A.Z isoform X1 V163 Amidated	Testes	S0	10.5928	S3_S0	0.174122	0.00515078	0.410422
XP_005464230.1 H2A.Z isoform X1 V163 Amidated	Testes	S3	11.9516	S3_S0	0.174122	0.00515078	0.410422
XP_003438147.1 H2B.L4 R76 Dimethyl	Gills	SW	3.95568	SW_SW/FW	-0.570927	0.0668757	0.411545
XP_003438147.1 H2B.L4 R76 Dimethyl	Gills	SW/FW	5.87607	SW_SW/FW	-0.570927	0.0668757	0.411545
XP_003451196.1 H2B 1/2 R77 Dimethyl	Gills	SW	0.282408	SW_SW/FW	0.322824	0.0557157	0.411545
XP_003451196.1 H2B 1/2 R77 Dimethyl	Gills	SW/FW	0.225786	SW_SW/FW	0.322824	0.0557157	0.411545
XP_003438501.2 H1.0-B T81 Phosphoryl	Gills	SW	21.4948	SW_SW/FW	-0.0657864	0.0700626	0.412738
XP_003438501.2 H1.0-B T81 Phosphoryl	Gills	SW/FW	22.4976	SW_SW/FW	-0.0657864	0.0700626	0.412738
XP_003451196.1 H2B 1/2 S76 Phosphoryl	Gills	SW	7.65242	SW_SW/FW	0.411065	0.063366	0.412738
XP_003451196.1 H2B 1/2 S76 Phosphoryl	Gills	SW/FW	5.75514	SW_SW/FW	0.411065	0.063366	0.412738
XP_003451196.1 H2B 1/2 S85 Phosphoryl	Gills	SW	7.43521	SW_SW/FW	0.352429	0.063467	0.412738
XP_003451196.1 H2B 1/2 S85 Phosphoryl	Gills	SW/FW	5.82373	SW_SW/FW	0.352429	0.063467	0.412738
XP_003459589.1 H1-like S47 Phosphoryl	Gills	SW	0.231273	SW_SW/FW	-2.33378	0.0354892	0.412738
XP_003459589.1 H1-like S47 Phosphoryl	Gills	SW/FW	1.16591	SW_SW/FW	-2.33378	0.0354892	0.412738
XP_003448939.1 H2A T101 Phosphoryl	Testes	FW	1.61981	SW_FW	1.07871	0.0323951	0.413049
XP_003448939.1 H2A T101 Phosphoryl	Testes	SW	3.42129	SW_FW	1.07871	0.0323951	0.413049
XP_025766521.1 H4-like T56 Phosphoryl	Testes	FW	9.86122	SW_FW	-0.17448	0.00703063	0.413049
XP_025766521.1 H4-like T56 Phosphoryl	Testes	SW	8.7379	SW_FW	-0.17448	0.00703063	0.413049
XP_003438147.1 H2B.L4 N74 Oxidation	Gills	SW	1.43253	SW_SW/FW	-0.794825	0.0545268	0.414389
XP_003438147.1 H2B.L4 N74 Oxidation	Gills	SW/FW	2.48524	SW_SW/FW	-0.794825	0.0545268	0.414389
XP_003448939.1 H2A K95 Oxidation	Gills	SW	0.584231	SW_SW/FW	0.411297	0.0330119	0.414389
XP_003448939.1 H2A K95 Oxidation	Gills	SW/FW	0.439311	SW_SW/FW	0.411297	0.0330119	0.414389
XP_003451196.1 H2B 1/2 K83 Oxidation	Gills	SW	0.848264	SW_SW/FW	-0.568404	0.025996	0.414389
XP_003451196.1 H2B 1/2 K83 Oxidation	Gills	SW/FW	1.25788	SW_SW/FW	-0.568404	0.025996	0.414389
XP_025766521.1 H4-like Y74 Oxidation	Gills	SW	0.082333	SW_SW/FW	-0.822465	0.0710716	0.414389
XP_025766521.1 H4-like Y74 Oxidation	Gills	SW/FW	0.1456	SW_SW/FW	-0.822465	0.0710716	0.414389
XP_003438147.1 H2B.L4 K98 Ubiquityl	Testes	S0	0.00650046	S3_S0	-0.440605	0.259809	0.414884
XP_003438147.1 H2B.L4 K98 Ubiquityl	Testes	S3	0.00478971	S3_S0	-0.440605	0.259809	0.414884
XP_003438147.1 H2B.L4 T86 Ubiquityl	Testes	S0	0.318355	S3_S0	-1.5596	0.0265834	0.414884
XP_003438147.1 H2B.L4 T86 Ubiquityl	Testes	S3	0.108	S3_S0	-1.5596	0.0265834	0.414884
XP_003448939.1 H2A K95 Ubiquityl	Testes	S0	0.0690931	S3_S0	0.242097	0.408576	0.414884
XP_003448939.1 H2A K95 Ubiquityl	Testes	S3	0.0817171	S3_S0	0.242097	0.408576	0.414884
XP_003451196.1 H2B 1/2 K106 Ubiquityl	Testes	S0	0.147211	S3_S0	-0.157386	0.17723	0.414884
XP_003451196.1 H2B 1/2 K106 Ubiquityl	Testes	S3	0.131996	S3_S0	-0.157386	0.17723	0.414884
XP_003451196.1 H2B 1/2 S76 Ubiquityl	Testes	S0	0.0599171	S3_S0	0.549459	0.180188	0.414884
XP_003451196.1 H2B 1/2 S76 Ubiquityl	Testes	S3	0.0876908	S3_S0	0.549459	0.180188	0.414884
XP_003451196.1 H2B 1/2 T113 Ubiquityl	Testes	S0	0.0453075	S3_S0	0.361808	0.222861	0.414884
XP_003451196.1 H2B 1/2 T113 Ubiquityl	Testes	S3	0.0582217	S3_S0	0.361808	0.222861	0.414884
XP_003451196.1 H2B 1/2 T117 Ubiquityl	Testes	S0	0.350074	S3_S0	-0.202944	0.448663	0.414884
XP_003451196.1 H2B 1/2 T117 Ubiquityl	Testes	S3	0.304135	S3_S0	-0.202944	0.448663	0.414884
XP_003451196.1 H2B 1/2 T94 Ubiquityl	Testes	S0	0.96409	S3_S0	-0.804108	0.303329	0.414884
XP_003451196.1 H2B 1/2 T94 Ubiquityl	Testes	S3	0.55215	S3_S0	-0.804108	0.303329	0.414884
XP_005463512.2 H3 K64 Ubiquityl	Testes	S0	0.205035	S3_S0	0.389149	0.0511299	0.414884
XP_005463512.2 H3 K64 Ubiquityl	Testes	S3	0.268517	S3_S0	0.389149	0.0511299	0.414884
XP_005464230.1 H2A.Z isoform X1 S56 Ubiquityl	Testes	S0	1.89411	S3_S0	-0.0806898	0.568523	0.414884
XP_005464230.1 H2A.Z isoform X1 S56 Ubiquityl	Testes	S3	1.79108	S3_S0	-0.0806898	0.568523	0.414884
XP_019209842.1 H1-like K38 Ubiquityl	Testes	S0	0.128932	S3_S0	-0.173794	0.50297	0.414884
XP_019209842.1 H1-like K38 Ubiquityl	Testes	S3	0.114299	S3_S0	-0.173794	0.50297	0.414884
XP_019209842.1 H1-like K44 Ubiquityl	Testes	S0	0.0460761	S3_S0	-0.229732	0.188927	0.414884
XP_019209842.1 H1-like K44 Ubiquityl	Testes	S3	0.0392934	S3_S0	-0.229732	0.188927	0.414884
XP_019209842.1 H1-like S43 Ubiquityl	Testes	S0	0.00351663	S3_S0	0.283361	0.429313	0.414884
XP_019209842.1 H1-like S43 Ubiquityl	Testes	S3	0.00427983	S3_S0	0.283361	0.429313	0.414884
XP_019210164.1 H1 isoform X1 K13 Ubiquityl	Testes	S0	0.510638	S3_S0	0.193793	0.220379	0.414884
XP_019210164.1 H1 isoform X1 K13 Ubiquityl	Testes	S3	0.584051	S3_S0	0.193793	0.220379	0.414884
XP_025766521.1 H4-like T56 Ubiquityl	Testes	S0	0.0344241	S3_S0	-0.297694	0.161058	0.414884
XP_025766521.1 H4-like T56 Ubiquityl	Testes	S3	0.0280058	S3_S0	-0.297694	0.161058	0.414884
XP_003438147.1 H2B.L4 K75 Methyl	Gills	S0	8.53495	S1_S0	-0.795797	0.0297759	0.415803
XP_003438147.1 H2B.L4 K75 Methyl	Gills	S1	4.91635	S1_S0	-0.795797	0.0297759	0.415803
XP_003451196.1 H2B 1/2 K118 Methyl	Gills	S0	4.04417	S1_S0	0.121715	0.0211333	0.415803
XP_003451196.1 H2B 1/2 K118 Methyl	Gills	S1	4.40017	S1_S0	0.121715	0.0211333	0.415803
XP_003459589.1 H1-like K13 Methyl	Gills	S0	4.02178	S1_S0	-0.234107	0.036036	0.415803
XP_003459589.1 H1-like K13 Methyl	Gills	S1	3.41937	S1_S0	-0.234107	0.036036	0.415803
XP_003448939.1 H2A T59 Ubiquityl	Testes	S0	6.89164	S3_S0	0.0317046	0.726839	0.415925
XP_003448939.1 H2A T59 Ubiquityl	Testes	S3	7.04477	S3_S0	0.0317046	0.726839	0.415925
XP_003451196.1 H2B 1/2 K114 Ubiquityl	Testes	S0	0.410902	S3_S0	-0.0327969	0.784646	0.415925
XP_003451196.1 H2B 1/2 K114 Ubiquityl	Testes	S3	0.401667	S3_S0	-0.0327969	0.784646	0.415925
XP_003459589.1 H1-like K52 Ubiquityl	Testes	S0	5.96997	S3_S0	0.0107011	0.770247	0.415925
XP_003459589.1 H1-like K52 Ubiquityl	Testes	S3	6.01442	S3_S0	0.0107011	0.770247	0.415925
XP_003459589.1 H1-like K53 Ubiquityl	Testes	S0	7.06333	S3_S0	0.0549804	0.618905	0.415925
XP_003459589.1 H1-like K53 Ubiquityl	Testes	S3	7.3377	S3_S0	0.0549804	0.618905	0.415925
XP_005463512.2 H3 T80 Ubiquityl	Testes	S0	0.0377923	S3_S0	-0.266923	0.600031	0.415925
XP_005463512.2 H3 T80 Ubiquityl	Testes	S3	0.0314088	S3_S0	-0.266923	0.600031	0.415925
XP_019210164.1 H1 isoform X1 K16 Ubiquityl	Testes	S0	1.42109	S3_S0	0.41229	0.748536	0.415925
XP_019210164.1 H1 isoform X1 K16 Ubiquityl	Testes	S3	1.89118	S3_S0	0.41229	0.748536	0.415925
XP_019210164.1 H1 isoform X1 T19 Ubiquityl	Testes	S0	0.0421372	S3_S0	-0.106751	0.650048	0.415925
XP_019210164.1 H1 isoform X1 T19 Ubiquityl	Testes	S3	0.0391319	S3_S0	-0.106751	0.650048	0.415925
XP_003438147.1 H2B.L4 T86 Phosphoryl	Gills	S0	19.9667	S1_S0	0.200088	0.0816212	0.416172
XP_003438147.1 H2B.L4 T86 Phosphoryl	Gills	S1	22.9371	S1_S0	0.200088	0.0816212	0.416172
XP_003451196.1 H2B 1/2 T117 Phosphoryl	Gills	S0	7.29592	S1_S0	0.0442908	0.0885663	0.416172
XP_003451196.1 H2B 1/2 T117 Phosphoryl	Gills	S1	7.52338	S1_S0	0.0442908	0.0885663	0.416172
XP_003459572.1 H2A T119 Phosphoryl	Gills	S0	7.17904	S1_S0	-0.454476	0.0981098	0.416172
XP_003459572.1 H2A T119 Phosphoryl	Gills	S1	5.23909	S1_S0	-0.454476	0.0981098	0.416172
XP_005464230.1 H2A.Z isoform X1 S152 Phosphoryl	Gills	S0	4.26432	S1_S0	0.489379	0.0252222	0.416172
XP_005464230.1 H2A.Z isoform X1 S152 Phosphoryl	Gills	S1	5.98642	S1_S0	0.489379	0.0252222	0.416172
XP_005464230.1 H2A.Z isoform X1 T98 Phosphoryl	Gills	S0	99.9524	S1_S0	0.000447375	0.0999594	0.416172
XP_005464230.1 H2A.Z isoform X1 T98 Phosphoryl	Gills	S1	99.9834	S1_S0	0.000447375	0.0999594	0.416172
XP_003451196.1 H2B 1/2 Y119 Dioxidation	Gills	S0	4.04417	S3_S0	0.0814881	0.0661424	0.41625
XP_003451196.1 H2B 1/2 Y119 Dioxidation	Gills	S3	4.27917	S3_S0	0.0814881	0.0661424	0.41625
XP_003438147.1 H2B.L4 R89 Oxidation	Gills	S0	10.6492	S1_S0	0.303478	0.0477125	0.417987
XP_003438147.1 H2B.L4 R89 Oxidation	Gills	S1	13.1424	S1_S0	0.303478	0.0477125	0.417987
XP_003448795.2 H1.10 P76 Oxidation	Gills	S0	6.45254	S1_S0	0.361334	0.0740899	0.417987
XP_003448795.2 H1.10 P76 Oxidation	Gills	S1	8.28902	S1_S0	0.361334	0.0740899	0.417987
XP_003448939.1 H2A K95 Oxidation	Gills	S0	0.1643	S1_S0	0.298242	0.0699696	0.417987
XP_003448939.1 H2A K95 Oxidation	Gills	S1	0.20203	S1_S0	0.298242	0.0699696	0.417987
XP_003448939.1 H2A P48 Oxidation	Gills	S0	0.621758	S1_S0	0.267794	0.0821963	0.417987
XP_003448939.1 H2A P48 Oxidation	Gills	S1	0.748575	S1_S0	0.267794	0.0821963	0.417987
XP_003451196.1 H2B 1/2 P101 Oxidation	Gills	S0	4.94644	S1_S0	0.437967	0.0725726	0.417987
XP_003451196.1 H2B 1/2 P101 Oxidation	Gills	S1	6.70092	S1_S0	0.437967	0.0725726	0.417987
XP_003451196.1 H2B 1/2 R97 Oxidation	Gills	S0	1.8949	S1_S0	0.555063	0.102046	0.417987
XP_003451196.1 H2B 1/2 R97 Oxidation	Gills	S1	2.78406	S1_S0	0.555063	0.102046	0.417987
XP_003451211.1 H2A K95 Oxidation	Gills	S0	2.55023	S1_S0	0.152845	0.0747666	0.417987
XP_003451211.1 H2A K95 Oxidation	Gills	S1	2.83525	S1_S0	0.152845	0.0747666	0.417987
XP_003459589.1 H1-like P5 Oxidation	Gills	S0	8.17758	S1_S0	-0.305734	0.0217818	0.417987
XP_003459589.1 H1-like P5 Oxidation	Gills	S1	6.61591	S1_S0	-0.305734	0.0217818	0.417987
XP_003448939.1 H2A P48 Dioxidation	Testes	FW	0.322109	SW_FW	0.264188	0.107435	0.418573
XP_003448939.1 H2A P48 Dioxidation	Testes	SW	0.386841	SW_FW	0.264188	0.107435	0.418573
XP_003459572.1 H2A P108 Dioxidation	Testes	FW	0.870673	SW_FW	1.06177	0.096037	0.418573
XP_003459572.1 H2A P108 Dioxidation	Testes	SW	1.81753	SW_FW	1.06177	0.096037	0.418573
XP_003448795.2 H1.10 K113 Acetyl	Gills	S0	0.101085	S1_S0	-0.491823	0.101848	0.419898
XP_003448795.2 H1.10 K113 Acetyl	Gills	S1	0.0718841	S1_S0	-0.491823	0.101848	0.419898
XP_003459572.1 H2A K123 Acetyl	Gills	S0	3.69714	S1_S0	-0.404895	0.100361	0.419898
XP_003459572.1 H2A K123 Acetyl	Gills	S1	2.79242	S1_S0	-0.404895	0.100361	0.419898
XP_003438147.1 H2B.L4 T86 Ubiquityl	Gills	S0	8.45171	S1_S0	-0.872007	0.0808343	0.422194
XP_003438147.1 H2B.L4 T86 Ubiquityl	Gills	S1	4.6179	S1_S0	-0.872007	0.0808343	0.422194
XP_003448939.1 H2A T59 Ubiquityl	Gills	S0	5.20059	S1_S0	0.141505	0.081716	0.422194
XP_003448939.1 H2A T59 Ubiquityl	Gills	S1	5.73654	S1_S0	0.141505	0.081716	0.422194
XP_003451196.1 H2B 1/2 K106 Ubiquityl	Gills	S0	0.224918	S1_S0	-0.789947	0.0729835	0.422194
XP_003451196.1 H2B 1/2 K106 Ubiquityl	Gills	S1	0.130085	S1_S0	-0.789947	0.0729835	0.422194
XP_003451196.1 H2B 1/2 K114 Ubiquityl	Gills	S0	0.29305	S1_S0	0.852552	0.0393623	0.422194
XP_003451196.1 H2B 1/2 K114 Ubiquityl	Gills	S1	0.529158	S1_S0	0.852552	0.0393623	0.422194
XP_003451196.1 H2B 1/2 T117 Ubiquityl	Gills	S0	0.618296	S1_S0	-0.668337	0.0477677	0.422194
XP_003451196.1 H2B 1/2 T117 Ubiquityl	Gills	S1	0.389051	S1_S0	-0.668337	0.0477677	0.422194
XP_003451196.1 H2B 1/2 T94 Ubiquityl	Gills	S0	4.728	S1_S0	-0.874635	0.0799299	0.422194
XP_003451196.1 H2B 1/2 T94 Ubiquityl	Gills	S1	2.57861	S1_S0	-0.874635	0.0799299	0.422194
XP_005463512.2 H3 K64 Ubiquityl	Gills	S0	3.38697	S1_S0	-0.568085	0.0888132	0.422194
XP_005463512.2 H3 K64 Ubiquityl	Gills	S1	2.28455	S1_S0	-0.568085	0.0888132	0.422194
XP_005464230.1 H2A.Z isoform X1 S56 Ubiquityl	Gills	S0	3.38115	S1_S0	-0.908799	0.0453018	0.422194
XP_005464230.1 H2A.Z isoform X1 S56 Ubiquityl	Gills	S1	1.8009	S1_S0	-0.908799	0.0453018	0.422194
XP_003448795.2 H1.10 K113 Acetyl	Testes	S0	0.00623995	S1_S0	1.27766	0.0202721	0.422456
XP_003448795.2 H1.10 K113 Acetyl	Testes	S1	0.0151285	S1_S0	1.27766	0.0202721	0.422456
XP_003448939.1 H2A R42 Deamidated	Gills	SW	0.0135336	SW_SW/FW	-1.78346	0.082992	0.423775
XP_003448939.1 H2A R42 Deamidated	Gills	SW/FW	0.0465895	SW_SW/FW	-1.78346	0.082992	0.423775
XP_003451196.1 H2B 1/2 K83 Ubiquityl	Testes	S0	0.0301729	S3_S0	0.106459	0.881143	0.424991
XP_003451196.1 H2B 1/2 K83 Ubiquityl	Testes	S3	0.0324837	S3_S0	0.106459	0.881143	0.424991
XP_025766521.1 H4-like K61 Ubiquityl	Testes	S0	2.83333	S3_S0	-0.0425139	0.946353	0.424991
XP_025766521.1 H4-like K61 Ubiquityl	Testes	S3	2.75106	S3_S0	-0.0425139	0.946353	0.424991
XP_003451196.1 H2B 1/2 K106 Methyl	Gills	SW	7.59523	SW_SW/FW	0.366986	0.0750814	0.427126
XP_003451196.1 H2B 1/2 K106 Methyl	Gills	SW/FW	5.88935	SW_SW/FW	0.366986	0.0750814	0.427126
XP_003451196.1 H2B 1/2 K83 Methyl	Gills	SW	4.37411	SW_SW/FW	0.224811	0.0772753	0.427126
XP_003451196.1 H2B 1/2 K83 Methyl	Gills	SW/FW	3.74296	SW_SW/FW	0.224811	0.0772753	0.427126
XP_003451196.1 H2B 1/2 K118 Lactyl / Carboxyethyl	Gills	S0	5.63929	S1_S0	0.058749	0.0648329	0.427687
XP_003451196.1 H2B 1/2 K118 Lactyl / Carboxyethyl	Gills	S1	5.87367	S1_S0	0.058749	0.0648329	0.427687
XP_003451211.1 H2A K127 Amidated	Testes	FW	2.9217	SW_FW	-0.1076	0.0162948	0.429578
XP_003451211.1 H2A K127 Amidated	Testes	SW	2.71172	SW_FW	-0.1076	0.0162948	0.429578
XP_003459572.1 H2A K123 Amidated	Testes	FW	2.55272	SW_FW	-0.342606	0.0346464	0.429578
XP_003459572.1 H2A K123 Amidated	Testes	SW	2.01311	SW_FW	-0.342606	0.0346464	0.429578
XP_003451196.1 H2B 1/2 K83 Dioxidation	Testes	FW	1.41127	SW_FW	0.167951	0.160593	0.430746
XP_003451196.1 H2B 1/2 K83 Dioxidation	Testes	SW	1.58551	SW_FW	0.167951	0.160593	0.430746
XP_003438147.1 H2B.L4 S68 Phosphoryl	Gills	S0	23.2693	S1_S0	-0.213953	0.114858	0.430892
XP_003438147.1 H2B.L4 S68 Phosphoryl	Gills	S1	20.0621	S1_S0	-0.213953	0.114858	0.430892
XP_003451196.1 H2B 1/2 K83 Lactyl / Carboxyethyl	Gills	SW	0.526467	SW_SW/FW	-0.393884	0.0843557	0.431354
XP_003451196.1 H2B 1/2 K83 Lactyl / Carboxyethyl	Gills	SW/FW	0.691739	SW_SW/FW	-0.393884	0.0843557	0.431354
XP_003451196.1 H2B 1/2 Y81 Oxidation	Gills	S0	3.82583	S1_S0	0.232123	0.113101	0.432772
XP_003451196.1 H2B 1/2 Y81 Oxidation	Gills	S1	4.49367	S1_S0	0.232123	0.113101	0.432772
XP_003459572.1 H2A K123 Amidated	Gills	S0	3.13813	S1_S0	-0.403231	0.11542	0.433324
XP_003459572.1 H2A K123 Amidated	Gills	S1	2.37294	S1_S0	-0.403231	0.11542	0.433324
XP_003448939.1 H2A K118 Acetyl	Gills	S0	14.4576	S1_S0	-0.0454899	0.119576	0.43475
XP_003448939.1 H2A K118 Acetyl	Gills	S1	14.0088	S1_S0	-0.0454899	0.119576	0.43475
XP_003451196.1 H2B 1/2 R77 Oxidation	Testes	FW	4.14268	SW_FW	-0.471894	0.0604622	0.434808
XP_003451196.1 H2B 1/2 R77 Oxidation	Testes	SW	2.98694	SW_FW	-0.471894	0.0604622	0.434808
XP_003451196.1 H2B 1/2 K106 Dioxidation	Gills	S0	1.30074	S1_S0	0.567362	0.0415695	0.435476
XP_003451196.1 H2B 1/2 K106 Dioxidation	Gills	S1	1.92744	S1_S0	0.567362	0.0415695	0.435476
XP_003451196.1 H2B 1/2 R84 Dioxidation	Gills	S0	1.43343	S1_S0	0.383857	0.0847143	0.435476
XP_003451196.1 H2B 1/2 R84 Dioxidation	Gills	S1	1.87038	S1_S0	0.383857	0.0847143	0.435476
XP_003451196.1 H2B 1/2 Y119 Dioxidation	Gills	S0	4.04417	S1_S0	0.121715	0.0211333	0.435476
XP_003451196.1 H2B 1/2 Y119 Dioxidation	Gills	S1	4.40017	S1_S0	0.121715	0.0211333	0.435476
XP_025766521.1 H4-like T56 Ubiquityl	Gills	S0	0.0607803	S1_S0	-0.525773	0.122288	0.437127
XP_025766521.1 H4-like T56 Ubiquityl	Gills	S1	0.0422172	S1_S0	-0.525773	0.122288	0.437127
XP_003451196.1 H2B 1/2 K118 Methyl	Gills	S0	4.04417	S3_S0	0.0814881	0.0661424	0.441978
XP_003451196.1 H2B 1/2 K118 Methyl	Gills	S3	4.27917	S3_S0	0.0814881	0.0661424	0.441978
XP_003451196.1 H2B 1/2 R97 Dioxidation	Testes	FW	0.253214	SW_FW	-0.516026	0.178886	0.442698
XP_003451196.1 H2B 1/2 R97 Dioxidation	Testes	SW	0.177072	SW_FW	-0.516026	0.178886	0.442698
XP_003459589.1 H1-like K35 Lactyl / Carboxyethyl	Gills	S0	1.75552	S1_S0	0.779882	0.121369	0.442815
XP_003459589.1 H1-like K35 Lactyl / Carboxyethyl	Gills	S1	3.01421	S1_S0	0.779882	0.121369	0.442815
XP_003451196.1 H2B 1/2 P101 Oxidation	Gills	S0	4.94644	S3_S0	0.374816	0.0690028	0.442916
XP_003451196.1 H2B 1/2 P101 Oxidation	Gills	S3	6.41393	S3_S0	0.374816	0.0690028	0.442916
XP_003459589.1 H1-like D61 Oxidation	Gills	S0	0.545219	S3_S0	-0.682712	0.0676175	0.442916
XP_003459589.1 H1-like D61 Oxidation	Gills	S3	0.339668	S3_S0	-0.682712	0.0676175	0.442916
XP_005464230.1 H2A.Z isoform X1 S56 Ubiquityl	Testes	FW	3.77366	SW_FW	0.453268	0.013955	0.445821
XP_005464230.1 H2A.Z isoform X1 S56 Ubiquityl	Testes	SW	5.16666	SW_FW	0.453268	0.013955	0.445821
XP_003448939.1 H2A R20 Deamidated	Testes	FW	4.51762	SW_FW	0.423174	0.499047	0.448969
XP_003448939.1 H2A R20 Deamidated	Testes	SW	6.05756	SW_FW	0.423174	0.499047	0.448969
XP_003448939.1 H2A R81 Deamidated	Testes	FW	16.5148	SW_FW	-0.00243797	0.429703	0.448969
XP_003448939.1 H2A R81 Deamidated	Testes	SW	16.4869	SW_FW	-0.00243797	0.429703	0.448969
XP_025766521.1 H4-like K61 Lactyl / Carboxyethyl	Testes	FW	2.21174	SW_FW	-0.566813	0.119729	0.455464
XP_025766521.1 H4-like K61 Lactyl / Carboxyethyl	Testes	SW	1.49316	SW_FW	-0.566813	0.119729	0.455464
XP_003438147.1 H2B.L4 K98 Acetyl	Testes	FW	0.250293	SW_FW	2.14291	0.035603	0.45684
XP_003438147.1 H2B.L4 K98 Acetyl	Testes	SW	1.10543	SW_FW	2.14291	0.035603	0.45684
XP_003459572.1 H2A K123 Acetyl	Testes	FW	2.94828	SW_FW	-0.325425	0.0302721	0.45684
XP_003459572.1 H2A K123 Acetyl	Testes	SW	2.35291	SW_FW	-0.325425	0.0302721	0.45684
XP_003459589.1 H1-like K53 Acetyl	Testes	FW	3.75433	SW_FW	0.327299	0.0377208	0.45684
XP_003459589.1 H1-like K53 Acetyl	Testes	SW	4.71042	SW_FW	0.327299	0.0377208	0.45684
XP_019209842.1 H1-like K55 Biotin	Gills	S0	0.88856	S1_S0	0.391658	0.169643	0.457675
XP_019209842.1 H1-like K55 Biotin	Gills	S1	1.1657	S1_S0	0.391658	0.169643	0.457675
XP_003438147.1 H2B.L4 R89 Deamidated	Gills	S0	2.63097	S1_S0	-1.2439	0.101499	0.457708
XP_003438147.1 H2B.L4 R89 Deamidated	Gills	S1	1.11088	S1_S0	-1.2439	0.101499	0.457708
XP_003448939.1 H2A R42 Deamidated	Gills	S0	0.000751794	S1_S0	-1.95375	0.0529254	0.457708
XP_003448939.1 H2A R42 Deamidated	Gills	S1	0.000291107	S1_S0	-1.95375	0.0529254	0.457708
XP_005463512.2 H3 R83 Deamidated	Gills	S0	5.97083	S1_S0	-0.181802	0.0493885	0.457708
XP_005463512.2 H3 R83 Deamidated	Gills	S1	5.26389	S1_S0	-0.181802	0.0493885	0.457708
XP_025766521.1 H4-like R69 Deamidated	Gills	S0	0.551001	S1_S0	0.394194	0.102363	0.457708
XP_025766521.1 H4-like R69 Deamidated	Gills	S1	0.72413	S1_S0	0.394194	0.102363	0.457708
XP_003451196.1 H2B 1/2 K106 Methyl	Gills	S0	8.35322	S1_S0	-0.105844	0.182256	0.458303
XP_003451196.1 H2B 1/2 K106 Methyl	Gills	S1	7.76232	S1_S0	-0.105844	0.182256	0.458303
XP_003451196.1 H2B 1/2 K83 Methyl	Gills	S0	3.30187	S1_S0	0.276611	0.171115	0.458303
XP_003451196.1 H2B 1/2 K83 Methyl	Gills	S1	3.9997	S1_S0	0.276611	0.171115	0.458303
XP_019210164.1 H1 isoform X1 S1 Phosphoryl	Gills	S0	2.0431	S1_S0	-0.493318	0.153077	0.458709
XP_019210164.1 H1 isoform X1 S1 Phosphoryl	Gills	S1	1.4514	S1_S0	-0.493318	0.153077	0.458709
XP_025766521.1 H4-like T73 Phosphoryl	Gills	S0	6.01433	S1_S0	0.326138	0.16754	0.458709
XP_025766521.1 H4-like T73 Phosphoryl	Gills	S1	7.53988	S1_S0	0.326138	0.16754	0.458709
XP_025766521.1 H4-like K61 Oxidation	Gills	S0	10.6462	S1_S0	-0.134809	0.141297	0.459352
XP_025766521.1 H4-like K61 Oxidation	Gills	S1	9.69641	S1_S0	-0.134809	0.141297	0.459352
XP_019209842.1 H1-like D66 Amidated	Gills	S0	35.144	S1_S0	-0.115068	0.143328	0.459938
XP_019209842.1 H1-like D66 Amidated	Gills	S1	32.4498	S1_S0	-0.115068	0.143328	0.459938
XP_003438147.1 H2B.L4 R89 Deamidated	Testes	FW	0.291652	SW_FW	-0.259557	0.622449	0.460185
XP_003438147.1 H2B.L4 R89 Deamidated	Testes	SW	0.24363	SW_FW	-0.259557	0.622449	0.460185
XP_003448795.2 H1.10 R145 Deamidated	Testes	FW	1.58659	SW_FW	0.112645	0.613789	0.460185
XP_003448795.2 H1.10 R145 Deamidated	Testes	SW	1.71544	SW_FW	0.112645	0.613789	0.460185
XP_003448939.1 H2A R77 Deamidated	Testes	FW	0.888683	SW_FW	0.328378	0.621213	0.460185
XP_003448939.1 H2A R77 Deamidated	Testes	SW	1.11583	SW_FW	0.328378	0.621213	0.460185
XP_003451196.1 H2B 1/2 R77 Deamidated	Testes	FW	5.37528	SW_FW	-0.0615954	0.550617	0.460185
XP_003451196.1 H2B 1/2 R77 Deamidated	Testes	SW	5.15061	SW_FW	-0.0615954	0.550617	0.460185
XP_003451196.1 H2B 1/2 R97 Deamidated	Testes	FW	5.71129	SW_FW	-0.144314	0.599801	0.460185
XP_003451196.1 H2B 1/2 R97 Deamidated	Testes	SW	5.16763	SW_FW	-0.144314	0.599801	0.460185
XP_003459589.1 H1-like R43 Deamidated	Testes	FW	16.6031	SW_FW	-0.0432274	0.69693	0.460185
XP_003459589.1 H1-like R43 Deamidated	Testes	SW	16.113	SW_FW	-0.0432274	0.69693	0.460185
XP_005463512.2 H3 R128 Deamidated	Testes	FW	0.379428	SW_FW	-0.232075	0.634476	0.460185
XP_005463512.2 H3 R128 Deamidated	Testes	SW	0.323048	SW_FW	-0.232075	0.634476	0.460185
XP_003459589.1 H1-like P7 Oxidation	Gills	S0	8.66811	S1_S0	0.153098	0.160277	0.460711
XP_003459589.1 H1-like P7 Oxidation	Gills	S1	9.63854	S1_S0	0.153098	0.160277	0.460711
XP_003451211.1 H2A K119 Methyl	Testes	FW	2.28384	SW_FW	-0.0877729	0.0521696	0.460784
XP_003451211.1 H2A K119 Methyl	Testes	SW	2.14903	SW_FW	-0.0877729	0.0521696	0.460784
XP_003438147.1 H2B.L4 K98 Acetyl	Gills	S0	0.964935	S1_S0	-0.881121	0.147106	0.461452
XP_003438147.1 H2B.L4 K98 Acetyl	Gills	S1	0.523907	S1_S0	-0.881121	0.147106	0.461452
XP_003451196.1 H2B 1/2 K55 Acetyl	Gills	S0	17.5234	S1_S0	-0.18208	0.146129	0.461452
XP_003451196.1 H2B 1/2 K55 Acetyl	Gills	S1	15.4456	S1_S0	-0.18208	0.146129	0.461452
XP_025766521.1 H4-like K22 Methyl	Gills	S0	2.8843	S1_S0	1.26092	0.197161	0.462614
XP_025766521.1 H4-like K22 Methyl	Gills	S1	6.91216	S1_S0	1.26092	0.197161	0.462614
XP_003438147.1 H2B.L4 R89 Deamidated	Gills	S0	2.63097	S3_S0	-1.30665	0.0971855	0.462708
XP_003438147.1 H2B.L4 R89 Deamidated	Gills	S3	1.06359	S3_S0	-1.30665	0.0971855	0.462708
XP_005463512.2 H3 K14 Acetyl	Gills	S0	28.1638	S1_S0	-0.29483	0.173902	0.462817
XP_005463512.2 H3 K14 Acetyl	Gills	S1	22.9583	S1_S0	-0.29483	0.173902	0.462817
XP_003448939.1 H2A K127 Amidated	Testes	S0	15.7085	S3_S0	-0.0403432	0.41734	0.462961
XP_003448939.1 H2A K127 Amidated	Testes	S3	15.2753	S3_S0	-0.0403432	0.41734	0.462961
XP_003451211.1 H2A K127 Amidated	Testes	S0	2.87672	S3_S0	-0.0451475	0.462916	0.462961
XP_003451211.1 H2A K127 Amidated	Testes	S3	2.78809	S3_S0	-0.0451475	0.462916	0.462961
XP_003438147.1 H2B.L4 R89 Dimethyl	Gills	S0	11.0799	S1_S0	-0.298627	0.158119	0.465029
XP_003438147.1 H2B.L4 R89 Dimethyl	Gills	S1	9.0082	S1_S0	-0.298627	0.158119	0.465029
XP_003451196.1 H2B 1/2 K106 Acetyl	Gills	S0	24.5707	S1_S0	-0.205383	0.18763	0.466191
XP_003451196.1 H2B 1/2 K106 Acetyl	Gills	S1	21.3103	S1_S0	-0.205383	0.18763	0.466191
XP_003451211.1 H2A K95 Lactyl / Carboxyethyl	Testes	FW	0.334561	SW_FW	1.00233	0.144347	0.46871
XP_003451211.1 H2A K95 Lactyl / Carboxyethyl	Testes	SW	0.670203	SW_FW	1.00233	0.144347	0.46871
XP_005463512.2 H3 T80 Ubiquityl	Gills	S0	0.0358988	S1_S0	0.537896	0.192327	0.46874
XP_005463512.2 H3 T80 Ubiquityl	Gills	S1	0.0521199	S1_S0	0.537896	0.192327	0.46874
XP_005463512.2 H3 K79 Lactyl / Carboxyethyl	Gills	S0	0.127427	S1_S0	0.508723	0.145415	0.470012
XP_005463512.2 H3 K79 Lactyl / Carboxyethyl	Gills	S1	0.181302	S1_S0	0.508723	0.145415	0.470012
XP_005463512.2 H3 K122 Lactyl / Carboxyethyl	Testes	S0	0.685118	S1_S0	-0.826499	0.0127893	0.471074
XP_005463512.2 H3 K122 Lactyl / Carboxyethyl	Testes	S1	0.386335	S1_S0	-0.826499	0.0127893	0.471074
XP_003448939.1 H2A K74 Acetyl	Gills	SW	1.86149	SW_SW/FW	-0.741335	0.167154	0.473285
XP_003448939.1 H2A K74 Acetyl	Gills	SW/FW	3.11189	SW_SW/FW	-0.741335	0.167154	0.473285
XP_003451196.1 H2B 1/2 K106 Acetyl	Gills	SW	17.8226	SW_SW/FW	0.285007	0.165631	0.473285
XP_003451196.1 H2B 1/2 K106 Acetyl	Gills	SW/FW	14.6277	SW_SW/FW	0.285007	0.165631	0.473285
XP_003451196.1 H2B 1/2 K83 Acetyl	Gills	SW	6.19365	SW_SW/FW	-0.395073	0.168544	0.473285
XP_003451196.1 H2B 1/2 K83 Acetyl	Gills	SW/FW	8.14471	SW_SW/FW	-0.395073	0.168544	0.473285
XP_003459589.1 H1-like K44 Acetyl	Gills	SW	0.567498	SW_SW/FW	-1.13407	0.149517	0.473285
XP_003459589.1 H1-like K44 Acetyl	Gills	SW/FW	1.24553	SW_SW/FW	-1.13407	0.149517	0.473285
XP_003459589.1 H1-like K52 Acetyl	Gills	SW	2.11841	SW_SW/FW	-0.261816	0.177417	0.473285
XP_003459589.1 H1-like K52 Acetyl	Gills	SW/FW	2.53995	SW_SW/FW	-0.261816	0.177417	0.473285
XP_019210164.1 H1 isoform X1 S1 Acetyl	Gills	SW	11.4924	SW_SW/FW	-0.554802	0.125229	0.473285
XP_019210164.1 H1 isoform X1 S1 Acetyl	Gills	SW/FW	16.8819	SW_SW/FW	-0.554802	0.125229	0.473285
XP_025766521.1 H4-like K46 Acetyl	Gills	SW	25.7033	SW_SW/FW	0.0875847	0.192545	0.473285
XP_025766521.1 H4-like K46 Acetyl	Gills	SW/FW	24.1893	SW_SW/FW	0.0875847	0.192545	0.473285
XP_003459572.1 H2A K123 Amidated	Testes	S0	1.67901	S3_S0	-0.00976504	0.918125	0.474239
XP_003459572.1 H2A K123 Amidated	Testes	S3	1.66768	S3_S0	-0.00976504	0.918125	0.474239
XP_019209842.1 H1-like D66 Amidated	Testes	S0	19.7331	S3_S0	-0.0191314	0.929406	0.474239
XP_019209842.1 H1-like D66 Amidated	Testes	S3	19.4731	S3_S0	-0.0191314	0.929406	0.474239
XP_003451196.1 H2B 1/2 P101 Dioxidation	Testes	FW	2.12672	SW_FW	0.297045	0.289092	0.474855
XP_003451196.1 H2B 1/2 P101 Dioxidation	Testes	SW	2.61295	SW_FW	0.297045	0.289092	0.474855
XP_003451196.1 H2B 1/2 R84 Dioxidation	Testes	FW	1.43859	SW_FW	0.164651	0.218786	0.474855
XP_003451196.1 H2B 1/2 R84 Dioxidation	Testes	SW	1.61251	SW_FW	0.164651	0.218786	0.474855
XP_003451211.1 H2A K95 Dioxidation	Testes	FW	0.73146	SW_FW	0.298858	0.301887	0.474855
XP_003451211.1 H2A K95 Dioxidation	Testes	SW	0.89982	SW_FW	0.298858	0.301887	0.474855
XP_005461836.1 H1-like P66 Dioxidation	Testes	FW	12.5654	SW_FW	-0.908811	0.305479	0.474855
XP_005461836.1 H1-like P66 Dioxidation	Testes	SW	6.69261	SW_FW	-0.908811	0.305479	0.474855
XP_005464230.1 H2A.Z isoform X1 R58 Dioxidation	Testes	FW	0.828962	SW_FW	0.458815	0.298925	0.474855
XP_005464230.1 H2A.Z isoform X1 R58 Dioxidation	Testes	SW	1.13934	SW_FW	0.458815	0.298925	0.474855
XP_003448939.1 H2A T59 Ubiquityl	Gills	SW	6.44779	SW_SW/FW	0.192157	0.142106	0.47972
XP_003448939.1 H2A T59 Ubiquityl	Gills	SW/FW	5.64372	SW_SW/FW	0.192157	0.142106	0.47972
XP_003451196.1 H2B 1/2 T94 Ubiquityl	Gills	SW	1.15212	SW_SW/FW	-0.686074	0.171954	0.47972
XP_003451196.1 H2B 1/2 T94 Ubiquityl	Gills	SW/FW	1.85364	SW_SW/FW	-0.686074	0.171954	0.47972
XP_003459589.1 H1-like K52 Ubiquityl	Gills	SW	7.44513	SW_SW/FW	0.36033	0.172267	0.47972
XP_003459589.1 H1-like K52 Ubiquityl	Gills	SW/FW	5.79965	SW_SW/FW	0.36033	0.172267	0.47972
XP_003459589.1 H1-like K53 Ubiquityl	Gills	SW	7.59856	SW_SW/FW	0.367524	0.178921	0.47972
XP_003459589.1 H1-like K53 Ubiquityl	Gills	SW/FW	5.88973	SW_SW/FW	0.367524	0.178921	0.47972
XP_003448939.1 H2A P48 Dioxidation	Gills	S0	0.291661	S1_S0	-0.176174	0.162331	0.479987
XP_003448939.1 H2A P48 Dioxidation	Gills	S1	0.258134	S1_S0	-0.176174	0.162331	0.479987
XP_005461836.1 H1-like P66 Dioxidation	Gills	S0	27.7318	S1_S0	-0.160117	0.179847	0.479987
XP_005461836.1 H1-like P66 Dioxidation	Gills	S1	24.8186	S1_S0	-0.160117	0.179847	0.479987
XP_003451196.1 H2B 1/2 R84 Methyl	Gills	S0	7.70811	S1_S0	0.14827	0.215453	0.480735
XP_003451196.1 H2B 1/2 R84 Methyl	Gills	S1	8.54244	S1_S0	0.14827	0.215453	0.480735
XP_003438147.1 H2B.L4 N74 Oxidation	Gills	S0	3.94274	S1_S0	-0.291853	0.211686	0.481593
XP_003438147.1 H2B.L4 N74 Oxidation	Gills	S1	3.22064	S1_S0	-0.291853	0.211686	0.481593
XP_005463512.2 H3 R69 Deamidated	Gills	SW	0.510981	SW_SW/FW	-1.56256	0.176854	0.482047
XP_005463512.2 H3 R69 Deamidated	Gills	SW/FW	1.50932	SW_SW/FW	-1.56256	0.176854	0.482047
XP_025766521.1 H4-like R57 Deamidated	Gills	SW	3.27149	SW_SW/FW	0.375198	0.174016	0.482047
XP_025766521.1 H4-like R57 Deamidated	Gills	SW/FW	2.52231	SW_SW/FW	0.375198	0.174016	0.482047
XP_003438147.1 H2B.L4 Y73 Dioxidation	Gills	S0	7.23018	S1_S0	0.2826	0.198571	0.484502
XP_003438147.1 H2B.L4 Y73 Dioxidation	Gills	S1	8.79469	S1_S0	0.2826	0.198571	0.484502
XP_005463512.2 H3 R83 Deamidated	Testes	FW	1.23541	SW_FW	-0.271004	0.991524	0.485802
XP_005463512.2 H3 R83 Deamidated	Testes	SW	1.02384	SW_FW	-0.271004	0.991524	0.485802
XP_003438147.1 H2B.L4 K75 Dioxidation	Gills	SW	1.74284	SW_SW/FW	-0.698434	0.106866	0.487621
XP_003438147.1 H2B.L4 K75 Dioxidation	Gills	SW/FW	2.82818	SW_SW/FW	-0.698434	0.106866	0.487621
XP_003438147.1 H2B.L4 P93 Dioxidation	Gills	SW	0.154765	SW_SW/FW	-1.79333	0.135922	0.487621
XP_003438147.1 H2B.L4 P93 Dioxidation	Gills	SW/FW	0.536437	SW_SW/FW	-1.79333	0.135922	0.487621
XP_003438147.1 H2B.L4 R89 Dioxidation	Gills	SW	8.55991	SW_SW/FW	-0.167805	0.136543	0.487621
XP_003438147.1 H2B.L4 R89 Dioxidation	Gills	SW/FW	9.61576	SW_SW/FW	-0.167805	0.136543	0.487621
XP_003448939.1 H2A P109 Dioxidation	Gills	SW	9.7724	SW_SW/FW	-0.185338	0.10938	0.487621
XP_003448939.1 H2A P109 Dioxidation	Gills	SW/FW	11.112	SW_SW/FW	-0.185338	0.10938	0.487621
XP_003451196.1 H2B 1/2 R97 Dioxidation	Gills	SW	0.126722	SW_SW/FW	-0.506064	0.116517	0.487621
XP_003451196.1 H2B 1/2 R97 Dioxidation	Gills	SW/FW	0.179967	SW_SW/FW	-0.506064	0.116517	0.487621
XP_005461836.1 H1-like P66 Dioxidation	Gills	SW	13.2655	SW_SW/FW	-0.676417	0.201822	0.487621
XP_005461836.1 H1-like P66 Dioxidation	Gills	SW/FW	21.2004	SW_SW/FW	-0.676417	0.201822	0.487621
XP_005463512.2 H3 P66 Dioxidation	Gills	SW	5.65646	SW_SW/FW	0.383911	0.135473	0.487621
XP_005463512.2 H3 P66 Dioxidation	Gills	SW/FW	4.33487	SW_SW/FW	0.383911	0.135473	0.487621
XP_019209842.1 H1-like K38 Dioxidation	Gills	SW	5.07088	SW_SW/FW	0.161049	0.191213	0.487621
XP_019209842.1 H1-like K38 Dioxidation	Gills	SW/FW	4.53527	SW_SW/FW	0.161049	0.191213	0.487621
XP_025766521.1 H4-like Y74 Dioxidation	Gills	SW	0.0582407	SW_SW/FW	-0.978429	0.113259	0.487621
XP_025766521.1 H4-like Y74 Dioxidation	Gills	SW/FW	0.114753	SW_SW/FW	-0.978429	0.113259	0.487621
XP_019209842.1 H1-like K44 4-hydroxynonenal	Testes	FW	0.482219	SW_FW	0.475087	0.462125	0.489701
XP_019209842.1 H1-like K44 4-hydroxynonenal	Testes	SW	0.670286	SW_FW	0.475087	0.462125	0.489701
XP_003459589.1 H1-like K53 Lactyl / Carboxyethyl	Gills	SW	1.20541	SW_SW/FW	-0.344869	0.204581	0.490669
XP_003459589.1 H1-like K53 Lactyl / Carboxyethyl	Gills	SW/FW	1.53091	SW_SW/FW	-0.344869	0.204581	0.490669
XP_005464230.1 H2A.Z isoform X1 K115 Lactyl / Carboxyethyl	Gills	SW	11.7651	SW_SW/FW	-0.50824	0.117157	0.490669
XP_005464230.1 H2A.Z isoform X1 K115 Lactyl / Carboxyethyl	Gills	SW/FW	16.7337	SW_SW/FW	-0.50824	0.117157	0.490669
XP_003451196.1 H2B 1/2 K114 Lactyl / Carboxyethyl	Gills	SW	1.35374	SW_SW/FW	-0.0801951	0.208226	0.491432
XP_003451196.1 H2B 1/2 K114 Lactyl / Carboxyethyl	Gills	SW/FW	1.43112	SW_SW/FW	-0.0801951	0.208226	0.491432
XP_019209842.1 H1-like K44 Ubiquityl	Gills	SW	0.0198869	SW_SW/FW	-0.324025	0.215865	0.491785
XP_019209842.1 H1-like K44 Ubiquityl	Gills	SW/FW	0.0248948	SW_SW/FW	-0.324025	0.215865	0.491785
XP_003438147.1 H2B.L4 R89 Methyl	Gills	S0	47.0379	S1_S0	-0.142852	0.231234	0.493049
XP_003438147.1 H2B.L4 R89 Methyl	Gills	S1	42.6035	S1_S0	-0.142852	0.231234	0.493049
XP_003448795.2 H1.10 K110 Methyl	Gills	S0	6.20108	S1_S0	0.381288	0.240056	0.493049
XP_003448795.2 H1.10 K110 Methyl	Gills	S1	8.07693	S1_S0	0.381288	0.240056	0.493049
XP_005463512.2 H3 K79 Acetyl	Gills	SW	0.0483849	SW_SW/FW	-0.326368	0.254269	0.493199
XP_005463512.2 H3 K79 Acetyl	Gills	SW/FW	0.0606675	SW_SW/FW	-0.326368	0.254269	0.493199
XP_003438501.2 H1.0-B T81 Phosphoryl	Gills	S0	20.2108	S1_S0	-0.230606	0.242758	0.493486
XP_003438501.2 H1.0-B T81 Phosphoryl	Gills	S1	17.2252	S1_S0	-0.230606	0.242758	0.493486
XP_003451196.1 H2B 1/2 T94 Phosphoryl	Gills	S0	7.48255	S1_S0	0.213565	0.230793	0.493486
XP_003451196.1 H2B 1/2 T94 Phosphoryl	Gills	S1	8.67639	S1_S0	0.213565	0.230793	0.493486
XP_003438147.1 H2B.L4 R69 Dimethyl	Gills	SW	6.44788	SW_SW/FW	-0.592996	0.10832	0.493899
XP_003438147.1 H2B.L4 R69 Dimethyl	Gills	SW/FW	9.72583	SW_SW/FW	-0.592996	0.10832	0.493899
XP_003438147.1 H2B.L4 R89 Dimethyl	Gills	SW	6.9245	SW_SW/FW	0.417736	0.1265	0.493899
XP_003438147.1 H2B.L4 R89 Dimethyl	Gills	SW/FW	5.18367	SW_SW/FW	0.417736	0.1265	0.493899
XP_003451196.1 H2B 1/2 R84 Dimethyl	Gills	SW	3.12036	SW_SW/FW	-0.518598	0.174549	0.493899
XP_003451196.1 H2B 1/2 R84 Dimethyl	Gills	SW/FW	4.47011	SW_SW/FW	-0.518598	0.174549	0.493899
XP_005463512.2 H3 K79 4-hydroxynonenal	Gills	S0	0.0358988	S1_S0	0.537896	0.192327	0.494534
XP_005463512.2 H3 K79 4-hydroxynonenal	Gills	S1	0.0521199	S1_S0	0.537896	0.192327	0.494534
XP_003451196.1 H2B 1/2 R84 Dimethyl	Testes	FW	3.05552	SW_FW	0.170339	0.11195	0.495062
XP_003451196.1 H2B 1/2 R84 Dimethyl	Testes	SW	3.43845	SW_FW	0.170339	0.11195	0.495062
XP_003448939.1 H2A T101 Phosphoryl	Gills	SW	4.42565	SW_SW/FW	0.523818	0.183384	0.49533
XP_003448939.1 H2A T101 Phosphoryl	Gills	SW/FW	3.07817	SW_SW/FW	0.523818	0.183384	0.49533
XP_003451196.1 H2B 1/2 T113 Phosphoryl	Gills	SW	11.609	SW_SW/FW	-0.0193869	0.157082	0.49533
XP_003451196.1 H2B 1/2 T113 Phosphoryl	Gills	SW/FW	11.7661	SW_SW/FW	-0.0193869	0.157082	0.49533
XP_003451196.1 H2B 1/2 T94 Phosphoryl	Gills	SW	7.85187	SW_SW/FW	0.249003	0.154137	0.49533
XP_003451196.1 H2B 1/2 T94 Phosphoryl	Gills	SW/FW	6.60717	SW_SW/FW	0.249003	0.154137	0.49533
XP_003451196.1 H2B 1/2 Y81 Phosphoryl	Gills	SW	7.15268	SW_SW/FW	-0.178539	0.14649	0.49533
XP_003451196.1 H2B 1/2 Y81 Phosphoryl	Gills	SW/FW	8.09495	SW_SW/FW	-0.178539	0.14649	0.49533
XP_003451211.1 H2A T120 Phosphoryl	Gills	SW	4.13144	SW_SW/FW	-0.0845178	0.200167	0.49533
XP_003451211.1 H2A T120 Phosphoryl	Gills	SW/FW	4.38071	SW_SW/FW	-0.0845178	0.200167	0.49533
XP_019209843.1 H1-like S1 Phosphoryl	Gills	SW	0.23521	SW_SW/FW	-1.31336	0.187252	0.49533
XP_019209843.1 H1-like S1 Phosphoryl	Gills	SW/FW	1.16909	SW_SW/FW	-1.31336	0.187252	0.49533
XP_005464230.1 H2A.Z isoform X1 S56 Ubiquityl	Gills	SW	3.3759	SW_SW/FW	-0.389353	0.220289	0.495592
XP_005464230.1 H2A.Z isoform X1 S56 Ubiquityl	Gills	SW/FW	4.42178	SW_SW/FW	-0.389353	0.220289	0.495592
XP_003451196.1 H2B 1/2 P101 Oxidation	Gills	SW	7.64445	SW_SW/FW	0.222544	0.199393	0.497311
XP_003451196.1 H2B 1/2 P101 Oxidation	Gills	SW/FW	6.5517	SW_SW/FW	0.222544	0.199393	0.497311
XP_003451196.1 H2B 1/2 R70 Oxidation	Gills	SW	17.0842	SW_SW/FW	1.15366	0.126277	0.497311
XP_003451196.1 H2B 1/2 R70 Oxidation	Gills	SW/FW	7.67908	SW_SW/FW	1.15366	0.126277	0.497311
XP_003459589.1 H1-like P5 Oxidation	Gills	SW	10.6136	SW_SW/FW	-0.136422	0.174395	0.497311
XP_003459589.1 H1-like P5 Oxidation	Gills	SW/FW	11.6662	SW_SW/FW	-0.136422	0.174395	0.497311
XP_019210164.1 H1 isoform X1 P11 Oxidation	Gills	SW	17.8644	SW_SW/FW	0.424815	0.139941	0.497311
XP_019210164.1 H1 isoform X1 P11 Oxidation	Gills	SW/FW	13.3078	SW_SW/FW	0.424815	0.139941	0.497311
XP_005463512.2 H3 R69 Deamidated	Gills	S0	1.3579	S3_S0	-0.514246	0.113713	0.497462
XP_005463512.2 H3 R69 Deamidated	Gills	S3	0.950748	S3_S0	-0.514246	0.113713	0.497462
XP_003459572.1 H2A K94 Acetyl	Gills	S0	0.140342	S1_S0	0.412763	0.235321	0.497905
XP_003459572.1 H2A K94 Acetyl	Gills	S1	0.186827	S1_S0	0.412763	0.235321	0.497905
XP_003438147.1 H2B.L4 T86 Ubiquityl	Gills	SW	1.14561	SW_SW/FW	-0.925659	0.227602	0.499904
XP_003438147.1 H2B.L4 T86 Ubiquityl	Gills	SW/FW	2.17615	SW_SW/FW	-0.925659	0.227602	0.499904
XP_003451196.1 H2B 1/2 S76 Ubiquityl	Gills	SW	1.28178	SW_SW/FW	-0.125099	0.245706	0.499904
XP_003451196.1 H2B 1/2 S76 Ubiquityl	Gills	SW/FW	1.39789	SW_SW/FW	-0.125099	0.245706	0.499904
XP_003451196.1 H2B 1/2 T117 Ubiquityl	Gills	SW	0.14071	SW_SW/FW	0.391602	0.242005	0.499904
XP_003451196.1 H2B 1/2 T117 Ubiquityl	Gills	SW/FW	0.107261	SW_SW/FW	0.391602	0.242005	0.499904
XP_005463512.2 H3 T80 Ubiquityl	Gills	SW	0.00848983	SW_SW/FW	-0.786691	0.255537	0.499904
XP_005463512.2 H3 T80 Ubiquityl	Gills	SW/FW	0.0146459	SW_SW/FW	-0.786691	0.255537	0.499904
XP_003448939.1 H2A R20 Methyl	Gills	SW	88.3714	SW_SW/FW	0.0580484	0.156527	0.500911
XP_003448939.1 H2A R20 Methyl	Gills	SW/FW	84.8863	SW_SW/FW	0.0580484	0.156527	0.500911
XP_003451211.1 H2A K119 Methyl	Gills	SW	2.3895	SW_SW/FW	-0.102671	0.205238	0.500911
XP_003451211.1 H2A K119 Methyl	Gills	SW/FW	2.56575	SW_SW/FW	-0.102671	0.205238	0.500911
XP_025766521.1 H4-like K22 Methyl	Gills	SW	4.90612	SW_SW/FW	-0.924728	0.104128	0.500911
XP_025766521.1 H4-like K22 Methyl	Gills	SW/FW	9.31341	SW_SW/FW	-0.924728	0.104128	0.500911
XP_025766521.1 H4-like R57 Methyl	Gills	SW	12.8763	SW_SW/FW	-0.276155	0.200534	0.500911
XP_025766521.1 H4-like R57 Methyl	Gills	SW/FW	15.5928	SW_SW/FW	-0.276155	0.200534	0.500911
XP_003451211.1 H2A K95 Dioxidation	Gills	S0	0.435803	S1_S0	0.230423	0.208605	0.501607
XP_003451211.1 H2A K95 Dioxidation	Gills	S1	0.511275	S1_S0	0.230423	0.208605	0.501607
XP_003459589.1 H1-like R68 Deamidated	Gills	SW	29.9465	SW_SW/FW	0.0706855	0.240603	0.50233
XP_003459589.1 H1-like R68 Deamidated	Gills	SW/FW	28.5146	SW_SW/FW	0.0706855	0.240603	0.50233
XP_003448795.2 H1.10 R145 Deamidated	Gills	S0	0.690432	S1_S0	1.44351	0.13861	0.503003
XP_003448795.2 H1.10 R145 Deamidated	Gills	S1	1.87785	S1_S0	1.44351	0.13861	0.503003
XP_003459589.1 H1-like K35 Biotin	Gills	S0	5.71167	S1_S0	-0.569557	0.265348	0.504468
XP_003459589.1 H1-like K35 Biotin	Gills	S1	3.84866	S1_S0	-0.569557	0.265348	0.504468
XP_003451196.1 H2B 1/2 R77 Deamidated	Gills	S0	5.1818	S1_S0	0.128282	0.177725	0.504491
XP_003451196.1 H2B 1/2 R77 Deamidated	Gills	S1	5.66366	S1_S0	0.128282	0.177725	0.504491
XP_025766521.1 H4-like R57 Deamidated	Gills	S0	3.53923	S1_S0	0.250968	0.174237	0.504491
XP_025766521.1 H4-like R57 Deamidated	Gills	S1	4.2117	S1_S0	0.250968	0.174237	0.504491
XP_003451196.1 H2B 1/2 P101 Dioxidation	Gills	S0	2.37915	S3_S0	0.164381	0.0928817	0.504495
XP_003451196.1 H2B 1/2 P101 Dioxidation	Gills	S3	2.66628	S3_S0	0.164381	0.0928817	0.504495
XP_005463512.2 H3 K79 4-hydroxynonenal	Gills	SW	0.00848983	SW_SW/FW	-0.786691	0.255537	0.505144
XP_005463512.2 H3 K79 4-hydroxynonenal	Gills	SW/FW	0.0146459	SW_SW/FW	-0.786691	0.255537	0.505144
XP_003438147.1 H2B.L4 R69 Dioxidation	Gills	S0	4.33994	S1_S0	-0.377	0.219294	0.505337
XP_003438147.1 H2B.L4 R69 Dioxidation	Gills	S1	3.34192	S1_S0	-0.377	0.219294	0.505337
XP_003438147.1 H2B.L4 R76 Oxidation	Gills	S0	3.04583	S1_S0	-0.706913	0.253224	0.506382
XP_003438147.1 H2B.L4 R76 Oxidation	Gills	S1	1.86597	S1_S0	-0.706913	0.253224	0.506382
XP_003451211.1 H2A K95 Biotin	Gills	S0	0.0619822	S1_S0	-0.494538	0.277274	0.507233
XP_003451211.1 H2A K95 Biotin	Gills	S1	0.0439943	S1_S0	-0.494538	0.277274	0.507233
XP_003448795.2 H1.10 K113 Oxidation	Gills	S0	5.13853	S1_S0	0.438831	0.263925	0.507814
XP_003448795.2 H1.10 K113 Oxidation	Gills	S1	6.96531	S1_S0	0.438831	0.263925	0.507814
XP_003459589.1 H1-like D61 Oxidation	Gills	S0	0.545219	S1_S0	-0.402349	0.267854	0.507814
XP_003459589.1 H1-like D61 Oxidation	Gills	S1	0.412526	S1_S0	-0.402349	0.267854	0.507814
XP_003448939.1 H2A S126 Phosphoryl	Gills	S0	10.609	S1_S0	-0.123812	0.280452	0.508379
XP_003448939.1 H2A S126 Phosphoryl	Gills	S1	9.73654	S1_S0	-0.123812	0.280452	0.508379
XP_003451196.1 H2B 1/2 S110 Phosphoryl	Gills	S0	21.9065	S1_S0	-0.0995774	0.282147	0.508379
XP_003451196.1 H2B 1/2 S110 Phosphoryl	Gills	S1	20.4455	S1_S0	-0.0995774	0.282147	0.508379
XP_003448939.1 H2A S18 Acetyl	Gills	S0	3.27832	S1_S0	-0.884408	0.257559	0.508697
XP_003448939.1 H2A S18 Acetyl	Gills	S1	1.7759	S1_S0	-0.884408	0.257559	0.508697
XP_003448939.1 H2A R42 Dimethyl	Testes	FW	0.0841894	SW_FW	1.30922	0.141543	0.50946
XP_003448939.1 H2A R42 Dimethyl	Testes	SW	0.208627	SW_FW	1.30922	0.141543	0.50946
XP_003448939.1 H2A K118 Acetyl	Gills	FW	10.9004	SW_FW	-0.0999214	0.0105326	0.510633
XP_003448939.1 H2A K118 Acetyl	Gills	SW	10.171	SW_FW	-0.0999214	0.0105326	0.510633
XP_003448939.1 H2A S18 Acetyl	Gills	SW	1.90521	SW_SW/FW	-0.3435	0.352539	0.511209
XP_003448939.1 H2A S18 Acetyl	Gills	SW/FW	2.4174	SW_SW/FW	-0.3435	0.352539	0.511209
XP_005463512.2 H3 K122 Acetyl	Gills	SW	0.489373	SW_SW/FW	-0.269811	0.288797	0.511209
XP_005463512.2 H3 K122 Acetyl	Gills	SW/FW	0.590012	SW_SW/FW	-0.269811	0.288797	0.511209
XP_025766521.1 H4-like K61 Acetyl	Gills	SW	2.9949	SW_SW/FW	-0.232708	0.348099	0.511209
XP_025766521.1 H4-like K61 Acetyl	Gills	SW/FW	3.51913	SW_SW/FW	-0.232708	0.348099	0.511209
XP_019209845.1 H1-like K17 Lactyl / Carboxyethyl	Gills	SW	31.9726	SW_SW/FW	0.107867	0.243689	0.511314
XP_019209845.1 H1-like K17 Lactyl / Carboxyethyl	Gills	SW/FW	29.6693	SW_SW/FW	0.107867	0.243689	0.511314
XP_003451196.1 H2B 1/2 R97 Methyl	Gills	S0	4.5386	S1_S0	-0.310496	0.31114	0.513446
XP_003451196.1 H2B 1/2 R97 Methyl	Gills	S1	3.65977	S1_S0	-0.310496	0.31114	0.513446
XP_003438147.1 H2B.L4 R69 Methyl	Gills	S0	7.19271	S1_S0	-0.240328	0.314509	0.513655
XP_003438147.1 H2B.L4 R69 Methyl	Gills	S1	6.08901	S1_S0	-0.240328	0.314509	0.513655
XP_005464230.1 H2A.Z isoform X1 K110 Biotin	Gills	S0	0.0613281	S1_S0	-1.48509	0.344233	0.513763
XP_005464230.1 H2A.Z isoform X1 K110 Biotin	Gills	S1	0.0262897	S1_S0	-1.48509	0.344233	0.513763
XP_003451196.1 H2B 1/2 S85 Phosphoryl	Gills	S0	5.00741	S1_S0	0.235458	0.305469	0.513902
XP_003451196.1 H2B 1/2 S85 Phosphoryl	Gills	S1	5.89513	S1_S0	0.235458	0.305469	0.513902
XP_003451211.1 H2A K95 Methyl	Gills	S0	4.16563	S1_S0	0.0529321	0.339964	0.514467
XP_003451211.1 H2A K95 Methyl	Gills	S1	4.3213	S1_S0	0.0529321	0.339964	0.514467
XP_003438147.1 H2B.L4 Y73 Phosphoryl	Gills	S0	21.7443	S1_S0	-0.186619	0.339795	0.514924
XP_003438147.1 H2B.L4 Y73 Phosphoryl	Gills	S1	19.1059	S1_S0	-0.186619	0.339795	0.514924
XP_003438147.1 H2B.L4 Y73 Phosphoryl	Gills	SW	11.6065	SW_SW/FW	-0.259482	0.254556	0.516171
XP_003438147.1 H2B.L4 Y73 Phosphoryl	Gills	SW/FW	13.8936	SW_SW/FW	-0.259482	0.254556	0.516171
XP_025766521.1 H4-like T56 Phosphoryl	Gills	SW	14.0789	SW_SW/FW	-0.223795	0.231288	0.516171
XP_025766521.1 H4-like T56 Phosphoryl	Gills	SW/FW	16.4414	SW_SW/FW	-0.223795	0.231288	0.516171
XP_003459589.1 H1-like K52 Lactyl / Carboxyethyl	Testes	FW	2.54687	SW_FW	0.838314	0.30705	0.516707
XP_003459589.1 H1-like K52 Lactyl / Carboxyethyl	Testes	SW	4.55369	SW_FW	0.838314	0.30705	0.516707
XP_003459589.1 H1-like K53 Lactyl / Carboxyethyl	Testes	FW	2.91964	SW_FW	0.804736	0.274292	0.516707
XP_003459589.1 H1-like K53 Lactyl / Carboxyethyl	Testes	SW	5.1001	SW_FW	0.804736	0.274292	0.516707
XP_019210164.1 H1 isoform X1 K13 Lactyl / Carboxyethyl	Testes	FW	3.26668	SW_FW	0.297754	0.274084	0.516707
XP_019210164.1 H1 isoform X1 K13 Lactyl / Carboxyethyl	Testes	SW	4.0155	SW_FW	0.297754	0.274084	0.516707
XP_003451196.1 H2B 1/2 N82 Oxidation	Gills	S0	2.043	S1_S0	-0.0682312	0.325275	0.517145
XP_003451196.1 H2B 1/2 N82 Oxidation	Gills	S1	1.94862	S1_S0	-0.0682312	0.325275	0.517145
XP_003451211.1 H2A N94 Oxidation	Gills	S0	0.325661	S1_S0	-0.108176	0.32798	0.517145
XP_003451211.1 H2A N94 Oxidation	Gills	S1	0.302135	S1_S0	-0.108176	0.32798	0.517145
XP_003448939.1 H2A Y50 Oxidation	Gills	S0	0.0591094	S1_S0	-0.707924	0.341051	0.51717
XP_003448939.1 H2A Y50 Oxidation	Gills	S1	0.0361868	S1_S0	-0.707924	0.341051	0.51717
XP_003448939.1 H2A S19 Phosphoryl	Testes	FW	1.07213	SW_FW	0.615952	0.0525121	0.517516
XP_003448939.1 H2A S19 Phosphoryl	Testes	SW	1.64311	SW_FW	0.615952	0.0525121	0.517516
XP_003438147.1 H2B.L4 T86 Phosphoryl	Testes	S0	26.5038	S3_S0	0.0566013	0.29262	0.517533
XP_003438147.1 H2B.L4 T86 Phosphoryl	Testes	S3	27.5643	S3_S0	0.0566013	0.29262	0.517533
XP_003438147.1 H2B.L4 Y73 Phosphoryl	Testes	S0	16.3159	S3_S0	-0.0969102	0.409359	0.517533
XP_003438147.1 H2B.L4 Y73 Phosphoryl	Testes	S3	15.2559	S3_S0	-0.0969102	0.409359	0.517533
XP_003438501.2 H1.0-B T81 Phosphoryl	Testes	S0	15.2528	S3_S0	-0.30865	0.191825	0.517533
XP_003438501.2 H1.0-B T81 Phosphoryl	Testes	S3	12.3151	S3_S0	-0.30865	0.191825	0.517533
XP_003448939.1 H2A S126 Phosphoryl	Testes	S0	11.346	S3_S0	0.0356002	0.312931	0.517533
XP_003448939.1 H2A S126 Phosphoryl	Testes	S3	11.6295	S3_S0	0.0356002	0.312931	0.517533
XP_003448939.1 H2A T101 Phosphoryl	Testes	S0	1.14734	S3_S0	0.252725	0.403577	0.517533
XP_003448939.1 H2A T101 Phosphoryl	Testes	S3	1.36701	S3_S0	0.252725	0.403577	0.517533
XP_003448939.1 H2A T120 Phosphoryl	Testes	S0	4.35605	S3_S0	0.0738773	0.178264	0.517533
XP_003448939.1 H2A T120 Phosphoryl	Testes	S3	4.58492	S3_S0	0.0738773	0.178264	0.517533
XP_003448939.1 H2A T76 Phosphoryl	Testes	S0	7.24396	S3_S0	0.255353	0.484985	0.517533
XP_003448939.1 H2A T76 Phosphoryl	Testes	S3	8.64659	S3_S0	0.255353	0.484985	0.517533
XP_003448939.1 H2A Y50 Phosphoryl	Testes	S0	0.839555	S3_S0	-0.0446585	0.175366	0.517533
XP_003448939.1 H2A Y50 Phosphoryl	Testes	S3	0.813965	S3_S0	-0.0446585	0.175366	0.517533
XP_003451196.1 H2B 1/2 S85 Phosphoryl	Testes	S0	6.96459	S3_S0	-0.289654	0.241621	0.517533
XP_003451196.1 H2B 1/2 S85 Phosphoryl	Testes	S3	5.69772	S3_S0	-0.289654	0.241621	0.517533
XP_003451196.1 H2B 1/2 T117 Phosphoryl	Testes	S0	7.37674	S3_S0	0.0192362	0.540266	0.517533
XP_003451196.1 H2B 1/2 T117 Phosphoryl	Testes	S3	7.47576	S3_S0	0.0192362	0.540266	0.517533
XP_003451196.1 H2B 1/2 T94 Phosphoryl	Testes	S0	11.0129	S3_S0	0.024135	0.378646	0.517533
XP_003451196.1 H2B 1/2 T94 Phosphoryl	Testes	S3	11.1987	S3_S0	0.024135	0.378646	0.517533
XP_003451211.1 H2A T120 Phosphoryl	Testes	S0	3.88785	S3_S0	-0.0552748	0.320246	0.517533
XP_003451211.1 H2A T120 Phosphoryl	Testes	S3	3.74171	S3_S0	-0.0552748	0.320246	0.517533
XP_003459572.1 H2A T100 Phosphoryl	Testes	S0	9.46616	S3_S0	0.208125	0.278534	0.517533
XP_003459572.1 H2A T100 Phosphoryl	Testes	S3	10.9352	S3_S0	0.208125	0.278534	0.517533
XP_003459572.1 H2A T119 Phosphoryl	Testes	S0	2.47908	S3_S0	0.163783	0.297224	0.517533
XP_003459572.1 H2A T119 Phosphoryl	Testes	S3	2.77712	S3_S0	0.163783	0.297224	0.517533
XP_003459589.1 H1-like S47 Phosphoryl	Testes	S0	0.120636	S3_S0	-0.188035	0.493681	0.517533
XP_003459589.1 H1-like S47 Phosphoryl	Testes	S3	0.105894	S3_S0	-0.188035	0.493681	0.517533
XP_005464230.1 H2A.Z isoform X1 S152 Phosphoryl	Testes	S0	8.82687	S3_S0	0.0407463	0.391027	0.517533
XP_005464230.1 H2A.Z isoform X1 S152 Phosphoryl	Testes	S3	9.07972	S3_S0	0.0407463	0.391027	0.517533
XP_005464230.1 H2A.Z isoform X1 T98 Phosphoryl	Testes	S0	98.9343	S3_S0	0.0116584	0.208075	0.517533
XP_005464230.1 H2A.Z isoform X1 T98 Phosphoryl	Testes	S3	99.737	S3_S0	0.0116584	0.208075	0.517533
XP_019210164.1 H1 isoform X1 S1 Phosphoryl	Testes	S0	1.70634	S3_S0	0.214063	0.0559097	0.517533
XP_019210164.1 H1 isoform X1 S1 Phosphoryl	Testes	S3	1.97926	S3_S0	0.214063	0.0559097	0.517533
XP_025766521.1 H4-like T73 Phosphoryl	Testes	S0	7.11364	S3_S0	0.22728	0.29458	0.517533
XP_025766521.1 H4-like T73 Phosphoryl	Testes	S3	8.32741	S3_S0	0.22728	0.29458	0.517533
XP_005463512.2 H3 K64 Ubiquityl	Gills	SW	0.662683	SW_SW/FW	-2.28806	0.283473	0.518159
XP_005463512.2 H3 K64 Ubiquityl	Gills	SW/FW	3.23653	SW_SW/FW	-2.28806	0.283473	0.518159
XP_003451196.1 H2B 1/2 R97 Oxidation	Gills	SW	1.46252	SW_SW/FW	-0.331495	0.232563	0.518236
XP_003451196.1 H2B 1/2 R97 Oxidation	Gills	SW/FW	1.84031	SW_SW/FW	-0.331495	0.232563	0.518236
XP_003459589.1 H1-like K53 Acetyl	Gills	S0	4.88668	S1_S0	-0.0808875	0.291592	0.518503
XP_003459589.1 H1-like K53 Acetyl	Gills	S1	4.62024	S1_S0	-0.0808875	0.291592	0.518503
XP_003451196.1 H2B 1/2 S76 Phosphoryl	Testes	S0	8.95575	S3_S0	0.0792497	0.633169	0.518831
XP_003451196.1 H2B 1/2 S76 Phosphoryl	Testes	S3	9.46147	S3_S0	0.0792497	0.633169	0.518831
XP_003451196.1 H2B 1/2 T113 Phosphoryl	Testes	S0	12.9783	S3_S0	-0.00270095	0.803671	0.518831
XP_003451196.1 H2B 1/2 T113 Phosphoryl	Testes	S3	12.9541	S3_S0	-0.00270095	0.803671	0.518831
XP_003451196.1 H2B 1/2 Y119 Phosphoryl	Testes	S0	6.11356	S3_S0	0.0145311	0.650187	0.518831
XP_003451196.1 H2B 1/2 Y119 Phosphoryl	Testes	S3	6.17545	S3_S0	0.0145311	0.650187	0.518831
XP_003451196.1 H2B 1/2 Y81 Phosphoryl	Testes	S0	6.10219	S3_S0	-0.0142497	0.798982	0.518831
XP_003451196.1 H2B 1/2 Y81 Phosphoryl	Testes	S3	6.04222	S3_S0	-0.0142497	0.798982	0.518831
XP_003459589.1 H1-like S75 Phosphoryl	Testes	S0	12.2233	S3_S0	0.130283	0.651885	0.518831
XP_003459589.1 H1-like S75 Phosphoryl	Testes	S3	13.3785	S3_S0	0.130283	0.651885	0.518831
XP_005463512.2 H3 T118 Phosphoryl	Testes	S0	0.0495624	S3_S0	-0.123259	0.662537	0.518831
XP_005463512.2 H3 T118 Phosphoryl	Testes	S3	0.0455038	S3_S0	-0.123259	0.662537	0.518831
XP_005464230.1 H2A.Z isoform X1 S56 Phosphoryl	Testes	S0	0.378448	S3_S0	0.083639	0.679602	0.518831
XP_005464230.1 H2A.Z isoform X1 S56 Phosphoryl	Testes	S3	0.401037	S3_S0	0.083639	0.679602	0.518831
XP_019209843.1 H1-like S1 Phosphoryl	Testes	S0	0.369935	S3_S0	-0.0833695	0.778077	0.518831
XP_019209843.1 H1-like S1 Phosphoryl	Testes	S3	0.349163	S3_S0	-0.0833695	0.778077	0.518831
XP_025766521.1 H4-like S49 Phosphoryl	Testes	S0	18.6489	S3_S0	0.0272933	0.799852	0.518831
XP_025766521.1 H4-like S49 Phosphoryl	Testes	S3	19.0051	S3_S0	0.0272933	0.799852	0.518831
XP_003438147.1 H2B.L4 R69 Methyl	Gills	FW	3.08591	SW_FW	-0.642647	0.00487071	0.520084
XP_003438147.1 H2B.L4 R69 Methyl	Gills	SW	1.97664	SW_FW	-0.642647	0.00487071	0.520084
XP_005463512.2 H3 K122 Dioxidation	Gills	SW	0.0387453	SW_SW/FW	-0.508312	0.273011	0.520264
XP_005463512.2 H3 K122 Dioxidation	Gills	SW/FW	0.0551108	SW_SW/FW	-0.508312	0.273011	0.520264
XP_005464230.1 H2A.Z isoform X1 R58 Dioxidation	Gills	SW	0.460541	SW_SW/FW	-0.402692	0.272543	0.520264
XP_005464230.1 H2A.Z isoform X1 R58 Dioxidation	Gills	SW/FW	0.608823	SW_SW/FW	-0.402692	0.272543	0.520264
XP_003438147.1 H2B.L4 R76 Deamidated	Gills	SW	3.95176	SW_SW/FW	-0.265381	0.323538	0.520673
XP_003438147.1 H2B.L4 R76 Deamidated	Gills	SW/FW	4.74983	SW_SW/FW	-0.265381	0.323538	0.520673
XP_003448939.1 H2A R77 Deamidated	Gills	SW	1.00545	SW_SW/FW	-0.993063	0.293264	0.520673
XP_003448939.1 H2A R77 Deamidated	Gills	SW/FW	2.00126	SW_SW/FW	-0.993063	0.293264	0.520673
XP_003448939.1 H2A R81 Deamidated	Gills	SW	16.5344	SW_SW/FW	0.0127728	0.359875	0.520673
XP_003448939.1 H2A R81 Deamidated	Gills	SW/FW	16.3886	SW_SW/FW	0.0127728	0.359875	0.520673
XP_025766521.1 H4-like R69 Deamidated	Gills	SW	1.15524	SW_SW/FW	0.260914	0.331909	0.520673
XP_025766521.1 H4-like R69 Deamidated	Gills	SW/FW	0.964118	SW_SW/FW	0.260914	0.331909	0.520673
XP_005463512.2 H3 K18 Ubiquityl	Gills	S0	12.1002	S1_S0	-0.209273	0.292976	0.521338
XP_005463512.2 H3 K18 Ubiquityl	Gills	S1	10.4664	S1_S0	-0.209273	0.292976	0.521338
XP_019210164.1 H1 isoform X1 K16 Ubiquityl	Gills	S0	1.66713	S1_S0	0.497155	0.310868	0.521338
XP_019210164.1 H1 isoform X1 K16 Ubiquityl	Gills	S1	2.35303	S1_S0	0.497155	0.310868	0.521338
XP_025766521.1 H4-like K61 Ubiquityl	Gills	S0	3.59	S1_S0	-0.846263	0.310825	0.521338
XP_025766521.1 H4-like K61 Ubiquityl	Gills	S1	1.99684	S1_S0	-0.846263	0.310825	0.521338
XP_003438147.1 H2B.L4 K75 Methyl	Gills	SW	2.30329	SW_SW/FW	-0.711734	0.253408	0.521987
XP_003438147.1 H2B.L4 K75 Methyl	Gills	SW/FW	3.77226	SW_SW/FW	-0.711734	0.253408	0.521987
XP_003438147.1 H2B.L4 R69 Dimethyl	Gills	S0	9.57416	S1_S0	-0.19123	0.323217	0.521992
XP_003438147.1 H2B.L4 R69 Dimethyl	Gills	S1	8.38561	S1_S0	-0.19123	0.323217	0.521992
XP_019209845.1 H1-like S1 Acetyl	Gills	FW	13.7627	SW_FW	-0.963899	0.0513513	0.522456
XP_019209845.1 H1-like S1 Acetyl	Gills	SW	7.05573	SW_FW	-0.963899	0.0513513	0.522456
XP_025766521.1 H4-like K61 Acetyl	Gills	FW	2.35472	SW_FW	0.346957	0.0375928	0.522456
XP_025766521.1 H4-like K61 Acetyl	Gills	SW	2.9949	SW_FW	0.346957	0.0375928	0.522456
XP_019210164.1 H1 isoform X1 K16 Ubiquityl	Gills	SW	3.7805	SW_SW/FW	0.181363	0.371718	0.522666
XP_019210164.1 H1 isoform X1 K16 Ubiquityl	Gills	SW/FW	3.33391	SW_SW/FW	0.181363	0.371718	0.522666
XP_025766521.1 H4-like T56 Phosphoryl	Testes	S0	8.4959	S3_S0	-0.0401386	0.822469	0.523214
XP_025766521.1 H4-like T56 Phosphoryl	Testes	S3	8.26278	S3_S0	-0.0401386	0.822469	0.523214
XP_003448939.1 H2A K127 Amidated	Gills	SW	12.6238	SW_SW/FW	-0.0473411	0.295201	0.526081
XP_003448939.1 H2A K127 Amidated	Gills	SW/FW	13.0449	SW_SW/FW	-0.0473411	0.295201	0.526081
XP_003451211.1 H2A K127 Amidated	Gills	SW	3.04365	SW_SW/FW	-0.0677167	0.350009	0.526081
XP_003451211.1 H2A K127 Amidated	Gills	SW/FW	3.18992	SW_SW/FW	-0.0677167	0.350009	0.526081
XP_005464230.1 H2A.Z isoform X1 V163 Amidated	Gills	SW	9.24402	SW_SW/FW	-0.140871	0.298375	0.526081
XP_005464230.1 H2A.Z isoform X1 V163 Amidated	Gills	SW/FW	10.1922	SW_SW/FW	-0.140871	0.298375	0.526081
XP_003451211.1 H2A K119 Methyl	Gills	S0	2.77544	S1_S0	0.156389	0.355686	0.526616
XP_003451211.1 H2A K119 Methyl	Gills	S1	3.09321	S1_S0	0.156389	0.355686	0.526616
XP_003448939.1 H2A P48 Dioxidation	Gills	SW	0.307589	SW_SW/FW	-0.207981	0.338232	0.526693
XP_003448939.1 H2A P48 Dioxidation	Gills	SW/FW	0.355287	SW_SW/FW	-0.207981	0.338232	0.526693
XP_003451196.1 H2B 1/2 K83 Dioxidation	Gills	SW	1.06446	SW_SW/FW	-0.446949	0.310347	0.526693
XP_003451196.1 H2B 1/2 K83 Dioxidation	Gills	SW/FW	1.45102	SW_SW/FW	-0.446949	0.310347	0.526693
XP_003451196.1 H2B 1/2 P101 Dioxidation	Gills	SW	2.08447	SW_SW/FW	-0.151424	0.35226	0.526693
XP_003451196.1 H2B 1/2 P101 Dioxidation	Gills	SW/FW	2.31515	SW_SW/FW	-0.151424	0.35226	0.526693
XP_003451196.1 H2B 1/2 Y119 Dioxidation	Gills	SW	4.43517	SW_SW/FW	-0.0240669	0.357721	0.526693
XP_003451196.1 H2B 1/2 Y119 Dioxidation	Gills	SW/FW	4.50978	SW_SW/FW	-0.0240669	0.357721	0.526693
XP_025766521.1 H4-like R47 Dioxidation	Gills	SW	23.7748	SW_SW/FW	0.0619697	0.306885	0.526693
XP_025766521.1 H4-like R47 Dioxidation	Gills	SW/FW	22.7752	SW_SW/FW	0.0619697	0.306885	0.526693
XP_003438147.1 H2B.L4 S68 Phosphoryl	Testes	S0	23.0636	S3_S0	-0.0370626	0.854268	0.528
XP_003438147.1 H2B.L4 S68 Phosphoryl	Testes	S3	22.4786	S3_S0	-0.0370626	0.854268	0.528
XP_005464230.1 H2A.Z isoform X1 S56 Phosphoryl	Gills	SW	0.460541	SW_SW/FW	-0.402692	0.272543	0.528489
XP_005464230.1 H2A.Z isoform X1 S56 Phosphoryl	Gills	SW/FW	0.608823	SW_SW/FW	-0.402692	0.272543	0.528489
XP_019209845.1 H1-like S1 Acetyl	Gills	S0	5.58819	S3_S0	-0.339453	0.0982606	0.529395
XP_019209845.1 H1-like S1 Acetyl	Gills	S3	4.41657	S3_S0	-0.339453	0.0982606	0.529395
XP_005461836.1 H1-like K34 Lactyl / Carboxyethyl	Gills	SW	2.55717	SW_SW/FW	-0.300832	0.341633	0.529986
XP_005461836.1 H1-like K34 Lactyl / Carboxyethyl	Gills	SW/FW	3.15006	SW_SW/FW	-0.300832	0.341633	0.529986
XP_003448939.1 H2A S19 Phosphoryl	Testes	S0	11.735	S3_S0	-0.0367471	0.924329	0.53014
XP_003448939.1 H2A S19 Phosphoryl	Testes	S3	11.4399	S3_S0	-0.0367471	0.924329	0.53014
XP_003451196.1 H2B 1/2 S110 Phosphoryl	Testes	S0	15.191	S3_S0	-0.00643089	0.8915	0.53014
XP_003451196.1 H2B 1/2 S110 Phosphoryl	Testes	S3	15.1234	S3_S0	-0.00643089	0.8915	0.53014
XP_003451196.1 H2B 1/2 T94 Ubiquityl	Gills	S0	4.728	S3_S0	-0.839532	0.0962527	0.531332
XP_003451196.1 H2B 1/2 T94 Ubiquityl	Gills	S3	2.64212	S3_S0	-0.839532	0.0962527	0.531332
XP_003451196.1 H2B 1/2 R97 Dioxidation	Gills	S0	0.407418	S1_S0	-0.592503	0.274025	0.531961
XP_003451196.1 H2B 1/2 R97 Dioxidation	Gills	S1	0.270196	S1_S0	-0.592503	0.274025	0.531961
XP_003438147.1 H2B.L4 K98 Ubiquityl	Gills	FW	0.105355	SW_FW	-0.949601	0.0670475	0.53229
XP_003438147.1 H2B.L4 K98 Ubiquityl	Gills	SW	0.0545503	SW_FW	-0.949601	0.0670475	0.53229
XP_003451196.1 H2B 1/2 T117 Ubiquityl	Gills	FW	0.0735365	SW_FW	0.936195	0.0673526	0.53229
XP_003451196.1 H2B 1/2 T117 Ubiquityl	Gills	SW	0.14071	SW_FW	0.936195	0.0673526	0.53229
XP_003459589.1 H1-like K44 Ubiquityl	Gills	FW	0.0495903	SW_FW	-2.84337	0.0192036	0.53229
XP_003459589.1 H1-like K44 Ubiquityl	Gills	SW	0.00690968	SW_FW	-2.84337	0.0192036	0.53229
XP_019210164.1 H1 isoform X1 T19 Ubiquityl	Gills	FW	0.00955246	SW_FW	-0.969641	0.0621434	0.53229
XP_019210164.1 H1 isoform X1 T19 Ubiquityl	Gills	SW	0.00390224	SW_FW	-0.969641	0.0621434	0.53229
XP_003448795.2 H1.10 K113 Dioxidation	Testes	FW	0.08666	SW_FW	0.243598	0.465992	0.533477
XP_003448795.2 H1.10 K113 Dioxidation	Testes	SW	0.1026	SW_FW	0.243598	0.465992	0.533477
XP_003451196.1 H2B 1/2 R77 Dioxidation	Testes	FW	2.91468	SW_FW	0.249101	0.470481	0.533477
XP_003451196.1 H2B 1/2 R77 Dioxidation	Testes	SW	3.464	SW_FW	0.249101	0.470481	0.533477
XP_005463512.2 H3 K122 Dioxidation	Testes	FW	0.0281777	SW_FW	0.511367	0.465856	0.533477
XP_005463512.2 H3 K122 Dioxidation	Testes	SW	0.0401645	SW_FW	0.511367	0.465856	0.533477
XP_003438501.2 H1.0-B T81 Phosphoryl	Gills	S0	20.2108	S3_S0	-0.20707	0.0983898	0.533479
XP_003438501.2 H1.0-B T81 Phosphoryl	Gills	S3	17.5085	S3_S0	-0.20707	0.0983898	0.533479
XP_003438147.1 H2B.L4 K75 Lactyl / Carboxyethyl	Gills	SW	4.66963	SW_SW/FW	-0.354883	0.369892	0.534596
XP_003438147.1 H2B.L4 K75 Lactyl / Carboxyethyl	Gills	SW/FW	5.9719	SW_SW/FW	-0.354883	0.369892	0.534596
XP_003438147.1 H2B.L4 S68 Phosphoryl	Gills	SW	14.9064	SW_SW/FW	-0.271516	0.352168	0.53502
XP_003438147.1 H2B.L4 S68 Phosphoryl	Gills	SW/FW	17.9931	SW_SW/FW	-0.271516	0.352168	0.53502
XP_003448939.1 H2A T120 Phosphoryl	Gills	SW	5.10259	SW_SW/FW	-0.1153	0.349958	0.53502
XP_003448939.1 H2A T120 Phosphoryl	Gills	SW/FW	5.52713	SW_SW/FW	-0.1153	0.349958	0.53502
XP_003451196.1 H2B 1/2 S110 Phosphoryl	Gills	SW	17.6647	SW_SW/FW	0.0959012	0.334322	0.53502
XP_003451196.1 H2B 1/2 S110 Phosphoryl	Gills	SW/FW	16.5286	SW_SW/FW	0.0959012	0.334322	0.53502
XP_003451196.1 H2B 1/2 T117 Phosphoryl	Gills	SW	7.0286	SW_SW/FW	-0.0315495	0.281306	0.53502
XP_003451196.1 H2B 1/2 T117 Phosphoryl	Gills	SW/FW	7.184	SW_SW/FW	-0.0315495	0.281306	0.53502
XP_003459572.1 H2A T119 Phosphoryl	Gills	SW	4.87193	SW_SW/FW	-0.446641	0.306856	0.53502
XP_003459572.1 H2A T119 Phosphoryl	Gills	SW/FW	6.63978	SW_SW/FW	-0.446641	0.306856	0.53502
XP_003451211.1 H2A K95 Oxidation	Gills	S0	2.55023	S3_S0	0.18707	0.088135	0.536814
XP_003451211.1 H2A K95 Oxidation	Gills	S3	2.90331	S3_S0	0.18707	0.088135	0.536814
XP_003451196.1 H2B 1/2 R84 Oxidation	Gills	SW	2.59047	SW_SW/FW	-0.287226	0.355565	0.53716
XP_003451196.1 H2B 1/2 R84 Oxidation	Gills	SW/FW	3.16113	SW_SW/FW	-0.287226	0.355565	0.53716
XP_003451196.1 H2B 1/2 Y81 Oxidation	Gills	SW	3.62604	SW_SW/FW	0.155704	0.286407	0.53716
XP_003451196.1 H2B 1/2 Y81 Oxidation	Gills	SW/FW	3.25507	SW_SW/FW	0.155704	0.286407	0.53716
XP_005463512.2 H3 P66 Oxidation	Gills	SW	1.28489	SW_SW/FW	0.718576	0.314914	0.53716
XP_005463512.2 H3 P66 Oxidation	Gills	SW/FW	0.780826	SW_SW/FW	0.718576	0.314914	0.53716
XP_003448939.1 H2A Y50 Oxidation	Testes	FW	0.0237517	SW_FW	0.711724	0.111913	0.537535
XP_003448939.1 H2A Y50 Oxidation	Testes	SW	0.0388996	SW_FW	0.711724	0.111913	0.537535
XP_003451211.1 H2A K95 Oxidation	Testes	FW	3.98016	SW_FW	0.31386	0.124129	0.537535
XP_003451211.1 H2A K95 Oxidation	Testes	SW	4.94745	SW_FW	0.31386	0.124129	0.537535
XP_003459572.1 H2A K94 Oxidation	Testes	FW	5.74675	SW_FW	0.690657	0.11451	0.537535
XP_003459572.1 H2A K94 Oxidation	Testes	SW	9.27537	SW_FW	0.690657	0.11451	0.537535
XP_005463512.2 H3 P66 Dioxidation	Gills	S0	1.38149	S1_S0	1.15775	0.298365	0.537739
XP_005463512.2 H3 P66 Dioxidation	Gills	S1	3.08221	S1_S0	1.15775	0.298365	0.537739
XP_003459589.1 H1-like K35 Biotin	Gills	SW	15.779	SW_SW/FW	0.304466	0.266691	0.538369
XP_003459589.1 H1-like K35 Biotin	Gills	SW/FW	12.7769	SW_SW/FW	0.304466	0.266691	0.538369
XP_003438147.1 H2B.L4 R76 Dioxidation	Gills	S0	2.47704	S1_S0	-0.437915	0.326665	0.538782
XP_003438147.1 H2B.L4 R76 Dioxidation	Gills	S1	1.82855	S1_S0	-0.437915	0.326665	0.538782
XP_003448939.1 H2A T120 Phosphoryl	Testes	FW	4.24055	SW_FW	0.619461	0.0684768	0.53988
XP_003448939.1 H2A T120 Phosphoryl	Testes	SW	6.51477	SW_FW	0.619461	0.0684768	0.53988
XP_003451196.1 H2B 1/2 K118 Methyl	Gills	SW	4.43517	SW_SW/FW	-0.0240669	0.357721	0.541048
XP_003451196.1 H2B 1/2 K118 Methyl	Gills	SW/FW	4.50978	SW_SW/FW	-0.0240669	0.357721	0.541048
XP_003451196.1 H2B 1/2 R97 Methyl	Gills	SW	2.88217	SW_SW/FW	-0.207121	0.337975	0.541048
XP_003451196.1 H2B 1/2 R97 Methyl	Gills	SW/FW	3.32712	SW_SW/FW	-0.207121	0.337975	0.541048
XP_005463512.2 H3 K79 Methyl	Gills	SW	10.744	SW_SW/FW	-0.130006	0.346014	0.541048
XP_005463512.2 H3 K79 Methyl	Gills	SW/FW	11.7571	SW_SW/FW	-0.130006	0.346014	0.541048
XP_005463512.2 H3 R69 Deamidated	Gills	S0	1.3579	S1_S0	-0.33593	0.239787	0.542739
XP_005463512.2 H3 R69 Deamidated	Gills	S1	1.07583	S1_S0	-0.33593	0.239787	0.542739
XP_005463512.2 H3 R83 Methyl	Gills	SW	4.13671	SW_SW/FW	0.160069	0.364454	0.543584
XP_005463512.2 H3 R83 Methyl	Gills	SW/FW	3.70228	SW_SW/FW	0.160069	0.364454	0.543584
XP_003451196.1 H2B 1/2 K106 Biotin	Gills	SW	0.0484398	SW_SW/FW	0.483904	0.305834	0.545021
XP_003451196.1 H2B 1/2 K106 Biotin	Gills	SW/FW	0.0346364	SW_SW/FW	0.483904	0.305834	0.545021
XP_003438147.1 H2B.L4 R69 Dioxidation	Testes	FW	3.51685	SW_FW	0.0583409	0.633177	0.546804
XP_003438147.1 H2B.L4 R69 Dioxidation	Testes	SW	3.66198	SW_FW	0.0583409	0.633177	0.546804
XP_003438147.1 H2B.L4 Y73 Dioxidation	Testes	FW	11.5545	SW_FW	0.0304122	0.533359	0.546804
XP_003438147.1 H2B.L4 Y73 Dioxidation	Testes	SW	11.8007	SW_FW	0.0304122	0.533359	0.546804
XP_003451196.1 H2B 1/2 K106 Dioxidation	Testes	FW	3.07305	SW_FW	-0.115489	0.607764	0.546804
XP_003451196.1 H2B 1/2 K106 Dioxidation	Testes	SW	2.83664	SW_FW	-0.115489	0.607764	0.546804
XP_005463512.2 H3 P121 Dioxidation	Testes	FW	2.59133	SW_FW	-0.104882	0.691437	0.546804
XP_005463512.2 H3 P121 Dioxidation	Testes	SW	2.40963	SW_FW	-0.104882	0.691437	0.546804
XP_005463512.2 H3 P66 Dioxidation	Testes	FW	7.57157	SW_FW	-0.0320412	0.561333	0.546804
XP_005463512.2 H3 P66 Dioxidation	Testes	SW	7.40526	SW_FW	-0.0320412	0.561333	0.546804
XP_019209842.1 H1-like K38 Dioxidation	Testes	FW	4.83636	SW_FW	0.0835062	0.560646	0.546804
XP_019209842.1 H1-like K38 Dioxidation	Testes	SW	5.12456	SW_FW	0.0835062	0.560646	0.546804
XP_003451211.1 H2A K95 Biotin	Gills	FW	0.0920407	SW_FW	-0.748149	0.00783436	0.547285
XP_003451211.1 H2A K95 Biotin	Gills	SW	0.054798	SW_FW	-0.748149	0.00783436	0.547285
XP_003451196.1 H2B 1/2 K83 Ubiquityl	Gills	FW	0.0440261	SW_FW	-0.548951	0.0748095	0.547428
XP_003451196.1 H2B 1/2 K83 Ubiquityl	Gills	SW	0.0300926	SW_FW	-0.548951	0.0748095	0.547428
XP_019209842.1 H1-like K44 4-hydroxynonenal	Gills	S0	16.157	S1_S0	-0.184664	0.302997	0.550027
XP_019209842.1 H1-like K44 4-hydroxynonenal	Gills	S1	14.2158	S1_S0	-0.184664	0.302997	0.550027
XP_003448939.1 H2A P109 Oxidation	Gills	SW	3.21267	SW_SW/FW	-0.201163	0.380585	0.550458
XP_003448939.1 H2A P109 Oxidation	Gills	SW/FW	3.69337	SW_SW/FW	-0.201163	0.380585	0.550458
XP_003438147.1 H2B.L4 T86 Ubiquityl	Gills	FW	3.01039	SW_FW	-1.39383	0.0892467	0.551031
XP_003438147.1 H2B.L4 T86 Ubiquityl	Gills	SW	1.14561	SW_FW	-1.39383	0.0892467	0.551031
XP_003448939.1 H2A K95 Ubiquityl	Gills	FW	0.0781658	SW_FW	-0.30975	0.0815349	0.551031
XP_003448939.1 H2A K95 Ubiquityl	Gills	SW	0.0630627	SW_FW	-0.30975	0.0815349	0.551031
XP_005463512.2 H3 K64 Ubiquityl	Gills	FW	3.00598	SW_FW	-2.18144	0.0881964	0.551031
XP_005463512.2 H3 K64 Ubiquityl	Gills	SW	0.662683	SW_FW	-2.18144	0.0881964	0.551031
XP_019210164.1 H1 isoform X1 T19 Ubiquityl	Gills	S0	0.0230905	S1_S0	0.182379	0.375218	0.55279
XP_019210164.1 H1 isoform X1 T19 Ubiquityl	Gills	S1	0.030569	S1_S0	0.182379	0.375218	0.55279
XP_003451196.1 H2B 1/2 R84 Oxidation	Testes	FW	3.14244	SW_FW	0.143839	0.140088	0.553168
XP_003451196.1 H2B 1/2 R84 Oxidation	Testes	SW	3.4719	SW_FW	0.143839	0.140088	0.553168
XP_003451196.1 H2B 1/2 T117 Phosphoryl	Gills	FW	7.16193	SW_FW	-0.0271099	0.0489728	0.553345
XP_003451196.1 H2B 1/2 T117 Phosphoryl	Gills	SW	7.0286	SW_FW	-0.0271099	0.0489728	0.553345
XP_025766521.1 H4-like T73 Phosphoryl	Gills	FW	6.12531	SW_FW	-0.214821	0.0505838	0.553345
XP_025766521.1 H4-like T73 Phosphoryl	Gills	SW	5.2779	SW_FW	-0.214821	0.0505838	0.553345
XP_003451196.1 H2B 1/2 R97 Deamidated	Gills	S0	13.3476	S1_S0	-0.224461	0.254769	0.554503
XP_003451196.1 H2B 1/2 R97 Deamidated	Gills	S1	11.4244	S1_S0	-0.224461	0.254769	0.554503
XP_005463512.2 H3 K14 Acetyl	Gills	SW	24.452	SW_SW/FW	-0.0632008	0.431067	0.554654
XP_005463512.2 H3 K14 Acetyl	Gills	SW/FW	25.547	SW_SW/FW	-0.0632008	0.431067	0.554654
XP_003438147.1 H2B.L4 R76 Dioxidation	Testes	FW	0.912326	SW_FW	0.399021	0.905214	0.557596
XP_003438147.1 H2B.L4 R76 Dioxidation	Testes	SW	1.203	SW_FW	0.399021	0.905214	0.557596
XP_003438147.1 H2B.L4 R89 Dioxidation	Testes	FW	8.4222	SW_FW	0.0251092	0.805495	0.557596
XP_003438147.1 H2B.L4 R89 Dioxidation	Testes	SW	8.57006	SW_FW	0.0251092	0.805495	0.557596
XP_003451196.1 H2B 1/2 Y119 Dioxidation	Testes	FW	4.55268	SW_FW	0.00846272	0.80282	0.557596
XP_003451196.1 H2B 1/2 Y119 Dioxidation	Testes	SW	4.57946	SW_FW	0.00846272	0.80282	0.557596
XP_025766521.1 H4-like R47 Dioxidation	Testes	FW	22.8748	SW_FW	0.00622048	0.910145	0.557596
XP_025766521.1 H4-like R47 Dioxidation	Testes	SW	22.9736	SW_FW	0.00622048	0.910145	0.557596
XP_025766521.1 H4-like Y74 Dioxidation	Testes	FW	0.109504	SW_FW	-0.0923283	0.901994	0.557596
XP_025766521.1 H4-like Y74 Dioxidation	Testes	SW	0.102715	SW_FW	-0.0923283	0.901994	0.557596
XP_019209843.1 H1-like K13 Methyl	Gills	SW	49.8432	SW_SW/FW	0.00675668	0.385772	0.557675
XP_019209843.1 H1-like K13 Methyl	Gills	SW/FW	49.6103	SW_SW/FW	0.00675668	0.385772	0.557675
XP_003448939.1 H2A K127 Amidated	Gills	FW	13.8309	SW_FW	-0.131748	0.0743014	0.55801
XP_003448939.1 H2A K127 Amidated	Gills	SW	12.6238	SW_FW	-0.131748	0.0743014	0.55801
XP_005461836.1 H1-like K34 Lactyl / Carboxyethyl	Gills	S0	2.35642	S1_S0	0.19198	0.378023	0.559983
XP_005461836.1 H1-like K34 Lactyl / Carboxyethyl	Gills	S1	2.69182	S1_S0	0.19198	0.378023	0.559983
XP_003451196.1 H2B 1/2 K55 Acetyl	Gills	FW	13.7227	SW/FW_FW	-0.274744	0.192325	0.560548
XP_003451196.1 H2B 1/2 K55 Acetyl	Gills	SW/FW	11.3432	SW/FW_FW	-0.274744	0.192325	0.560548
XP_003451196.1 H2B 1/2 K83 Acetyl	Gills	FW	5.68898	SW/FW_FW	0.517694	0.0826817	0.560548
XP_003451196.1 H2B 1/2 K83 Acetyl	Gills	SW/FW	8.14471	SW/FW_FW	0.517694	0.0826817	0.560548
XP_003459572.1 H2A K123 Acetyl	Gills	FW	1.59334	SW/FW_FW	0.441106	0.0943175	0.560548
XP_003459572.1 H2A K123 Acetyl	Gills	SW/FW	2.16318	SW/FW_FW	0.441106	0.0943175	0.560548
XP_003459589.1 H1-like K53 Acetyl	Gills	FW	3.72277	SW/FW_FW	0.537463	0.0131611	0.560548
XP_003459589.1 H1-like K53 Acetyl	Gills	SW/FW	5.4033	SW/FW_FW	0.537463	0.0131611	0.560548
XP_005463512.2 H3 K122 Acetyl	Gills	FW	0.386566	SW/FW_FW	0.610028	0.119495	0.560548
XP_005463512.2 H3 K122 Acetyl	Gills	SW/FW	0.590012	SW/FW_FW	0.610028	0.119495	0.560548
XP_019209842.1 H1-like K56 Acetyl	Gills	FW	7.07761	SW/FW_FW	0.484781	0.149924	0.560548
XP_019209842.1 H1-like K56 Acetyl	Gills	SW/FW	9.90422	SW/FW_FW	0.484781	0.149924	0.560548
XP_019210164.1 H1 isoform X1 S1 Acetyl	Gills	FW	12.6613	SW/FW_FW	0.415049	0.238678	0.560548
XP_019210164.1 H1 isoform X1 S1 Acetyl	Gills	SW/FW	16.8819	SW/FW_FW	0.415049	0.238678	0.560548
XP_025766521.1 H4-like K46 Acetyl	Gills	FW	26.6241	SW/FW_FW	-0.138361	0.0433647	0.560548
XP_025766521.1 H4-like K46 Acetyl	Gills	SW/FW	24.1893	SW/FW_FW	-0.138361	0.0433647	0.560548
XP_025766521.1 H4-like K61 Acetyl	Gills	FW	2.35472	SW/FW_FW	0.579665	0.0296054	0.560548
XP_025766521.1 H4-like K61 Acetyl	Gills	SW/FW	3.51913	SW/FW_FW	0.579665	0.0296054	0.560548
XP_003448939.1 H2A K74 Acetyl	Gills	FW	2.07919	SW/FW_FW	0.581767	0.273257	0.561581
XP_003448939.1 H2A K74 Acetyl	Gills	SW/FW	3.11189	SW/FW_FW	0.581767	0.273257	0.561581
XP_003448939.1 H2A S18 Acetyl	Gills	FW	2.01039	SW/FW_FW	0.26598	0.26256	0.561581
XP_003448939.1 H2A S18 Acetyl	Gills	SW/FW	2.4174	SW/FW_FW	0.26598	0.26256	0.561581
XP_003451211.1 H2A T120 Phosphoryl	Testes	FW	4.11685	SW_FW	-0.170956	0.0744164	0.564143
XP_003451211.1 H2A T120 Phosphoryl	Testes	SW	3.65681	SW_FW	-0.170956	0.0744164	0.564143
XP_019209845.1 H1-like S1 Acetyl	Gills	FW	13.7627	SW/FW_FW	-0.31051	0.280876	0.564679
XP_019209845.1 H1-like S1 Acetyl	Gills	SW/FW	11.0977	SW/FW_FW	-0.31051	0.280876	0.564679
XP_003448939.1 H2A K95 Ubiquityl	Gills	FW	0.0781658	SW/FW_FW	-0.2514	0.174729	0.565932
XP_003448939.1 H2A K95 Ubiquityl	Gills	SW/FW	0.0656655	SW/FW_FW	-0.2514	0.174729	0.565932
XP_003448939.1 H2A T59 Ubiquityl	Gills	FW	6.32577	SW/FW_FW	-0.164593	0.137318	0.565932
XP_003448939.1 H2A T59 Ubiquityl	Gills	SW/FW	5.64372	SW/FW_FW	-0.164593	0.137318	0.565932
XP_003451196.1 H2B 1/2 K114 Ubiquityl	Gills	FW	0.235156	SW/FW_FW	0.587029	0.139174	0.565932
XP_003451196.1 H2B 1/2 K114 Ubiquityl	Gills	SW/FW	0.353239	SW/FW_FW	0.587029	0.139174	0.565932
XP_003451196.1 H2B 1/2 K83 Ubiquityl	Gills	FW	0.0440261	SW/FW_FW	1.58846	0.117495	0.565932
XP_003451196.1 H2B 1/2 K83 Ubiquityl	Gills	SW/FW	0.132399	SW/FW_FW	1.58846	0.117495	0.565932
XP_003459589.1 H1-like K52 Ubiquityl	Gills	FW	7.44759	SW/FW_FW	-0.360808	0.173834	0.565932
XP_003459589.1 H1-like K52 Ubiquityl	Gills	SW/FW	5.79965	SW/FW_FW	-0.360808	0.173834	0.565932
XP_003459589.1 H1-like K53 Ubiquityl	Gills	FW	7.42495	SW/FW_FW	-0.33418	0.202885	0.565932
XP_003459589.1 H1-like K53 Ubiquityl	Gills	SW/FW	5.88973	SW/FW_FW	-0.33418	0.202885	0.565932
XP_005463512.2 H3 K18 Ubiquityl	Gills	FW	6.85918	SW/FW_FW	0.467206	0.113704	0.565932
XP_005463512.2 H3 K18 Ubiquityl	Gills	SW/FW	9.48233	SW/FW_FW	0.467206	0.113704	0.565932
XP_019209842.1 H1-like K38 Ubiquityl	Gills	FW	0.519365	SW/FW_FW	-0.391433	0.0793778	0.565932
XP_019209842.1 H1-like K38 Ubiquityl	Gills	SW/FW	0.395949	SW/FW_FW	-0.391433	0.0793778	0.565932
XP_019210164.1 H1 isoform X1 K16 Ubiquityl	Gills	FW	2.02593	SW/FW_FW	0.718627	0.0960734	0.565932
XP_019210164.1 H1 isoform X1 K16 Ubiquityl	Gills	SW/FW	3.33391	SW/FW_FW	0.718627	0.0960734	0.565932
XP_019210164.1 H1 isoform X1 T19 Ubiquityl	Gills	FW	0.00955246	SW/FW_FW	-1.92546	0.168348	0.565932
XP_019210164.1 H1 isoform X1 T19 Ubiquityl	Gills	SW/FW	0.00502951	SW/FW_FW	-1.92546	0.168348	0.565932
XP_003459589.1 H1-like R43 Deamidated	Gills	S0	13.3745	S1_S0	-0.146324	0.343588	0.566316
XP_003459589.1 H1-like R43 Deamidated	Gills	S1	12.0845	S1_S0	-0.146324	0.343588	0.566316
XP_003459589.1 H1-like A1 Acetyl	Gills	S0	26.6692	S1_S0	-0.152414	0.40722	0.567549
XP_003459589.1 H1-like A1 Acetyl	Gills	S1	23.9954	S1_S0	-0.152414	0.40722	0.567549
XP_003448939.1 H2A P48 Oxidation	Testes	FW	0.759734	SW_FW	0.983038	0.182717	0.568517
XP_003448939.1 H2A P48 Oxidation	Testes	SW	1.50171	SW_FW	0.983038	0.182717	0.568517
XP_025766521.1 H4-like S49 Phosphoryl	Gills	SW	16.2133	SW_SW/FW	0.0425583	0.40786	0.568957
XP_025766521.1 H4-like S49 Phosphoryl	Gills	SW/FW	15.742	SW_SW/FW	0.0425583	0.40786	0.568957
XP_003451196.1 H2B 1/2 K55 Acetyl	Gills	S0	17.5234	S3_S0	-0.206888	0.109676	0.569158
XP_003451196.1 H2B 1/2 K55 Acetyl	Gills	S3	15.1823	S3_S0	-0.206888	0.109676	0.569158
XP_003451196.1 H2B 1/2 T113 Ubiquityl	Gills	SW	0.0896796	SW_SW/FW	0.09046	0.449296	0.569463
XP_003451196.1 H2B 1/2 T113 Ubiquityl	Gills	SW/FW	0.0842292	SW_SW/FW	0.09046	0.449296	0.569463
XP_003438147.1 H2B.L4 R76 Dimethyl	Gills	S0	6.25245	S1_S0	-0.215012	0.408731	0.570263
XP_003438147.1 H2B.L4 R76 Dimethyl	Gills	S1	5.38673	S1_S0	-0.215012	0.408731	0.570263
XP_005463512.2 H3 R83 Dimethyl	Gills	S0	1.47808	S1_S0	0.389812	0.407505	0.570263
XP_005463512.2 H3 R83 Dimethyl	Gills	S1	1.93662	S1_S0	0.389812	0.407505	0.570263
XP_003438147.1 H2B.L4 K98 Ubiquityl	Gills	SW	0.0545503	SW_SW/FW	-0.738562	0.456471	0.570521
XP_003438147.1 H2B.L4 K98 Ubiquityl	Gills	SW/FW	0.0910179	SW_SW/FW	-0.738562	0.456471	0.570521
XP_019209842.1 H1-like K44 Ubiquityl	Gills	S0	0.284343	S1_S0	-0.277833	0.393794	0.570653
XP_019209842.1 H1-like K44 Ubiquityl	Gills	S1	0.234534	S1_S0	-0.277833	0.393794	0.570653
XP_003459572.1 H2A K94 Oxidation	Gills	SW	9.54233	SW_SW/FW	0.127116	0.413319	0.571233
XP_003459572.1 H2A K94 Oxidation	Gills	SW/FW	8.73753	SW_SW/FW	0.127116	0.413319	0.571233
XP_025766521.1 H4-like R57 Oxidation	Gills	SW	0.0525222	SW_SW/FW	0.146567	0.411859	0.571233
XP_025766521.1 H4-like R57 Oxidation	Gills	SW/FW	0.0474484	SW_SW/FW	0.146567	0.411859	0.571233
XP_003448939.1 H2A K127 Amidated	Gills	FW	13.8309	SW/FW_FW	-0.0844066	0.249666	0.571475
XP_003448939.1 H2A K127 Amidated	Gills	SW/FW	13.0449	SW/FW_FW	-0.0844066	0.249666	0.571475
XP_003459572.1 H2A K123 Amidated	Gills	FW	1.34108	SW/FW_FW	0.395735	0.157591	0.571475
XP_003459572.1 H2A K123 Amidated	Gills	SW/FW	1.76434	SW/FW_FW	0.395735	0.157591	0.571475
XP_005464230.1 H2A.Z isoform X1 V163 Amidated	Gills	FW	9.25234	SW/FW_FW	0.139573	0.238675	0.571475
XP_005464230.1 H2A.Z isoform X1 V163 Amidated	Gills	SW/FW	10.1922	SW/FW_FW	0.139573	0.238675	0.571475
XP_019209842.1 H1-like D66 Amidated	Gills	FW	37.1373	SW/FW_FW	0.211346	0.13732	0.571475
XP_019209842.1 H1-like D66 Amidated	Gills	SW/FW	42.9964	SW/FW_FW	0.211346	0.13732	0.571475
XP_003451211.1 H2A K127 Amidated	Gills	FW	3.08023	SW/FW_FW	0.0504811	0.267311	0.572528
XP_003451211.1 H2A K127 Amidated	Gills	SW/FW	3.18992	SW/FW_FW	0.0504811	0.267311	0.572528
XP_019210164.1 H1 isoform X1 S1 Phosphoryl	Gills	FW	1.64815	SW_FW	-0.518716	0.0854797	0.572827
XP_019210164.1 H1 isoform X1 S1 Phosphoryl	Gills	SW	1.1504	SW_FW	-0.518716	0.0854797	0.572827
XP_025766521.1 H4-like T73 Phosphoryl	Gills	S0	6.01433	S3_S0	0.178373	0.111092	0.573549
XP_025766521.1 H4-like T73 Phosphoryl	Gills	S3	6.80586	S3_S0	0.178373	0.111092	0.573549
XP_003438501.2 H1.0-B R91 Methyl	Gills	FW	8.65234	SW_FW	-0.784939	0.054559	0.575342
XP_003438501.2 H1.0-B R91 Methyl	Gills	SW	5.02161	SW_FW	-0.784939	0.054559	0.575342
XP_003451196.1 H2B 1/2 K106 Methyl	Gills	FW	6.93088	SW_FW	0.132056	0.0639026	0.575342
XP_003451196.1 H2B 1/2 K106 Methyl	Gills	SW	7.59523	SW_FW	0.132056	0.0639026	0.575342
XP_003451196.1 H2B 1/2 K118 Methyl	Gills	FW	4.59401	SW_FW	-0.0507638	0.0356192	0.575342
XP_003451196.1 H2B 1/2 K118 Methyl	Gills	SW	4.43517	SW_FW	-0.0507638	0.0356192	0.575342
XP_025766521.1 H4-like R47 Methyl	Gills	SW	11.5881	SW_SW/FW	0.042817	0.405703	0.575368
XP_025766521.1 H4-like R47 Methyl	Gills	SW/FW	11.2492	SW_SW/FW	0.042817	0.405703	0.575368
XP_003451196.1 H2B 1/2 R77 Dioxidation	Gills	SW	2.03783	SW_SW/FW	0.653366	0.440772	0.575973
XP_003451196.1 H2B 1/2 R77 Dioxidation	Gills	SW/FW	1.29565	SW_SW/FW	0.653366	0.440772	0.575973
XP_005463512.2 H3 R83 Dimethyl	Testes	FW	2.85935	SW_FW	-0.449525	0.332733	0.576524
XP_005463512.2 H3 R83 Dimethyl	Testes	SW	2.09386	SW_FW	-0.449525	0.332733	0.576524
XP_003451211.1 H2A K95 Biotin	Gills	SW	0.054798	SW_SW/FW	-0.467528	0.39931	0.577046
XP_003451211.1 H2A K95 Biotin	Gills	SW/FW	0.0757713	SW_SW/FW	-0.467528	0.39931	0.577046
XP_003438147.1 H2B.L4 T86 Phosphoryl	Gills	FW	25.0204	SW/FW_FW	-0.125026	0.226954	0.577179
XP_003438147.1 H2B.L4 T86 Phosphoryl	Gills	SW/FW	22.9434	SW/FW_FW	-0.125026	0.226954	0.577179
XP_003438501.2 H1.0-B T81 Phosphoryl	Gills	FW	20.7679	SW/FW_FW	0.115418	0.0261834	0.577179
XP_003438501.2 H1.0-B T81 Phosphoryl	Gills	SW/FW	22.4976	SW/FW_FW	0.115418	0.0261834	0.577179
XP_003451196.1 H2B 1/2 S76 Phosphoryl	Gills	FW	6.78636	SW/FW_FW	-0.237786	0.24766	0.577179
XP_003451196.1 H2B 1/2 S76 Phosphoryl	Gills	SW/FW	5.75514	SW/FW_FW	-0.237786	0.24766	0.577179
XP_003451196.1 H2B 1/2 T94 Phosphoryl	Gills	FW	7.72649	SW/FW_FW	-0.22578	0.169726	0.577179
XP_003451196.1 H2B 1/2 T94 Phosphoryl	Gills	SW/FW	6.60717	SW/FW_FW	-0.22578	0.169726	0.577179
XP_003451196.1 H2B 1/2 Y81 Phosphoryl	Gills	FW	7.22323	SW/FW_FW	0.164378	0.149482	0.577179
XP_003451196.1 H2B 1/2 Y81 Phosphoryl	Gills	SW/FW	8.09495	SW/FW_FW	0.164378	0.149482	0.577179
XP_003459589.1 H1-like S47 Phosphoryl	Gills	FW	0.443672	SW/FW_FW	1.39389	0.227803	0.577179
XP_003459589.1 H1-like S47 Phosphoryl	Gills	SW/FW	1.16591	SW/FW_FW	1.39389	0.227803	0.577179
XP_003459589.1 H1-like S75 Phosphoryl	Gills	FW	39.0297	SW/FW_FW	-0.170038	0.106284	0.577179
XP_003459589.1 H1-like S75 Phosphoryl	Gills	SW/FW	34.6903	SW/FW_FW	-0.170038	0.106284	0.577179
XP_019209843.1 H1-like S1 Phosphoryl	Gills	FW	0.29029	SW/FW_FW	1.00982	0.194839	0.577179
XP_019209843.1 H1-like S1 Phosphoryl	Gills	SW/FW	1.16909	SW/FW_FW	1.00982	0.194839	0.577179
XP_025766521.1 H4-like S49 Phosphoryl	Gills	FW	16.5796	SW/FW_FW	-0.0747916	0.241666	0.577179
XP_025766521.1 H4-like S49 Phosphoryl	Gills	SW/FW	15.742	SW/FW_FW	-0.0747916	0.241666	0.577179
XP_025766521.1 H4-like T56 Phosphoryl	Gills	FW	13.7333	SW/FW_FW	0.259652	0.156799	0.577179
XP_025766521.1 H4-like T56 Phosphoryl	Gills	SW/FW	16.4414	SW/FW_FW	0.259652	0.156799	0.577179
XP_003448939.1 H2A K118 Acetyl	Gills	S0	14.4576	S3_S0	-0.0606876	0.118029	0.577331
XP_003448939.1 H2A K118 Acetyl	Gills	S3	13.862	S3_S0	-0.0606876	0.118029	0.577331
XP_003448939.1 H2A S19 Phosphoryl	Gills	FW	0.87716	SW_FW	0.6277	0.102016	0.577359
XP_003448939.1 H2A S19 Phosphoryl	Gills	SW	1.3553	SW_FW	0.6277	0.102016	0.577359
XP_025766521.1 H4-like K61 Lactyl / Carboxyethyl	Gills	S0	0.42411	S1_S0	0.231386	0.411524	0.578078
XP_025766521.1 H4-like K61 Lactyl / Carboxyethyl	Gills	S1	0.497889	S1_S0	0.231386	0.411524	0.578078
XP_003448795.2 H1.10 R145 Deamidated	Gills	S0	0.690432	S3_S0	0.768991	0.153111	0.578218
XP_003448795.2 H1.10 R145 Deamidated	Gills	S3	1.17655	S3_S0	0.768991	0.153111	0.578218
XP_003438147.1 H2B.L4 Y73 Phosphoryl	Gills	FW	11.7036	SW/FW_FW	0.247471	0.27284	0.578242
XP_003438147.1 H2B.L4 Y73 Phosphoryl	Gills	SW/FW	13.8936	SW/FW_FW	0.247471	0.27284	0.578242
XP_003448939.1 H2A S19 Phosphoryl	Gills	FW	0.87716	SW/FW_FW	0.906571	0.260823	0.578242
XP_003448939.1 H2A S19 Phosphoryl	Gills	SW/FW	1.64431	SW/FW_FW	0.906571	0.260823	0.578242
XP_003438147.1 H2B.L4 T86 Phosphoryl	Gills	SW	24.2001	SW_SW/FW	0.0769314	0.42546	0.579299
XP_003438147.1 H2B.L4 T86 Phosphoryl	Gills	SW/FW	22.9434	SW_SW/FW	0.0769314	0.42546	0.579299
XP_003451196.1 H2B 1/2 K83 Lactyl / Carboxyethyl	Testes	FW	0.39494	SW_FW	0.17633	0.432543	0.580496
XP_003451196.1 H2B 1/2 K83 Lactyl / Carboxyethyl	Testes	SW	0.446285	SW_FW	0.17633	0.432543	0.580496
XP_003459589.1 H1-like K35 Lactyl / Carboxyethyl	Testes	FW	0.811278	SW_FW	-0.300029	0.493325	0.580496
XP_003459589.1 H1-like K35 Lactyl / Carboxyethyl	Testes	SW	0.658949	SW_FW	-0.300029	0.493325	0.580496
XP_005463512.2 H3 K122 Lactyl / Carboxyethyl	Testes	FW	1.98276	SW_FW	0.270652	0.473026	0.580496
XP_005463512.2 H3 K122 Lactyl / Carboxyethyl	Testes	SW	2.39191	SW_FW	0.270652	0.473026	0.580496
XP_005463512.2 H3 K79 Lactyl / Carboxyethyl	Testes	FW	0.464887	SW_FW	-0.784274	0.46704	0.580496
XP_005463512.2 H3 K79 Lactyl / Carboxyethyl	Testes	SW	0.269934	SW_FW	-0.784274	0.46704	0.580496
XP_005464230.1 H2A.Z isoform X1 K137 Lactyl / Carboxyethyl	Testes	FW	1.34299	SW_FW	0.195692	0.457983	0.580496
XP_005464230.1 H2A.Z isoform X1 K137 Lactyl / Carboxyethyl	Testes	SW	1.53809	SW_FW	0.195692	0.457983	0.580496
XP_005463512.2 H3 K122 Lactyl / Carboxyethyl	Gills	S0	1.71685	S3_S0	-0.41781	0.127866	0.58124
XP_005463512.2 H3 K122 Lactyl / Carboxyethyl	Gills	S3	1.28517	S3_S0	-0.41781	0.127866	0.58124
XP_003448939.1 H2A Y50 Oxidation	Gills	SW	0.0440297	SW_SW/FW	0.150023	0.427067	0.581617
XP_003448939.1 H2A Y50 Oxidation	Gills	SW/FW	0.0396812	SW_SW/FW	0.150023	0.427067	0.581617
XP_003448939.1 H2A K95 Acetyl	Gills	S0	0.0317845	S1_S0	0.124428	0.432721	0.581739
XP_003448939.1 H2A K95 Acetyl	Gills	S1	0.0346475	S1_S0	0.124428	0.432721	0.581739
XP_003451196.1 H2B 1/2 K106 Biotin	Testes	S0	0.0717223	S3_S0	0.262364	0.278399	0.581777
XP_003451196.1 H2B 1/2 K106 Biotin	Testes	S3	0.0860268	S3_S0	0.262364	0.278399	0.581777
XP_003451211.1 H2A K95 Biotin	Testes	S0	0.0737186	S3_S0	0.260932	0.566305	0.581777
XP_003451211.1 H2A K95 Biotin	Testes	S3	0.0883335	S3_S0	0.260932	0.566305	0.581777
XP_003459589.1 H1-like K35 Biotin	Testes	S0	6.73666	S3_S0	0.296449	0.116649	0.581777
XP_003459589.1 H1-like K35 Biotin	Testes	S3	8.27342	S3_S0	0.296449	0.116649	0.581777
XP_019209842.1 H1-like K55 Biotin	Testes	S0	2.62887	S3_S0	-0.0536508	0.570164	0.581777
XP_019209842.1 H1-like K55 Biotin	Testes	S3	2.53291	S3_S0	-0.0536508	0.570164	0.581777
XP_003451196.1 H2B 1/2 K118 Lactyl / Carboxyethyl	Gills	SW	5.67486	SW_SW/FW	-0.0196987	0.447282	0.582461
XP_003451196.1 H2B 1/2 K118 Lactyl / Carboxyethyl	Gills	SW/FW	5.75288	SW_SW/FW	-0.0196987	0.447282	0.582461
XP_003451196.1 H2B 1/2 K106 Biotin	Gills	FW	0.0547715	SW/FW_FW	-0.661137	0.213798	0.583047
XP_003451196.1 H2B 1/2 K106 Biotin	Gills	SW/FW	0.0346364	SW/FW_FW	-0.661137	0.213798	0.583047
XP_003451211.1 H2A K95 Biotin	Gills	FW	0.0920407	SW/FW_FW	-0.280622	0.213524	0.583047
XP_003451211.1 H2A K95 Biotin	Gills	SW/FW	0.0757713	SW/FW_FW	-0.280622	0.213524	0.583047
XP_003459589.1 H1-like K35 Biotin	Gills	FW	16.1971	SW/FW_FW	-0.3422	0.241101	0.583047
XP_003459589.1 H1-like K35 Biotin	Gills	SW/FW	12.7769	SW/FW_FW	-0.3422	0.241101	0.583047
XP_003459589.1 H1-like K35 Lactyl / Carboxyethyl	Gills	SW	2.09003	SW_SW/FW	0.192699	0.453277	0.583512
XP_003459589.1 H1-like K35 Lactyl / Carboxyethyl	Gills	SW/FW	1.82871	SW_SW/FW	0.192699	0.453277	0.583512
XP_019210164.1 H1 isoform X1 K13 Lactyl / Carboxyethyl	Gills	S0	9.94783	S1_S0	-0.362148	0.420114	0.585101
XP_019210164.1 H1 isoform X1 K13 Lactyl / Carboxyethyl	Gills	S1	7.73946	S1_S0	-0.362148	0.420114	0.585101
XP_003451196.1 H2B 1/2 K106 Acetyl	Gills	FW	16.633	SW/FW_FW	-0.185348	0.304464	0.585855
XP_003451196.1 H2B 1/2 K106 Acetyl	Gills	SW/FW	14.6277	SW/FW_FW	-0.185348	0.304464	0.585855
XP_003438147.1 H2B.L4 N74 Oxidation	Gills	FW	2.20488	SW_FW	-0.62214	0.0493073	0.586296
XP_003438147.1 H2B.L4 N74 Oxidation	Gills	SW	1.43253	SW_FW	-0.62214	0.0493073	0.586296
XP_003448939.1 H2A K95 Oxidation	Gills	FW	0.47388	SW_FW	0.302015	0.0642904	0.586296
XP_003448939.1 H2A K95 Oxidation	Gills	SW	0.584231	SW_FW	0.302015	0.0642904	0.586296
XP_025766521.1 H4-like Y74 Oxidation	Gills	FW	0.154107	SW_FW	-0.904393	0.0263051	0.586296
XP_025766521.1 H4-like Y74 Oxidation	Gills	SW	0.082333	SW_FW	-0.904393	0.0263051	0.586296
XP_003448939.1 H2A P109 Oxidation	Gills	S0	2.62486	S1_S0	0.161422	0.442807	0.587652
XP_003448939.1 H2A P109 Oxidation	Gills	S1	2.93561	S1_S0	0.161422	0.442807	0.587652
XP_003448939.1 H2A R77 Deamidated	Gills	S0	2.18653	S1_S0	-0.353677	0.364663	0.588816
XP_003448939.1 H2A R77 Deamidated	Gills	S1	1.49726	S1_S0	-0.353677	0.364663	0.588816
XP_003459589.1 H1-like K52 Acetyl	Gills	FW	2.18566	SW/FW_FW	0.216732	0.315138	0.588847
XP_003459589.1 H1-like K52 Acetyl	Gills	SW/FW	2.53995	SW/FW_FW	0.216732	0.315138	0.588847
XP_003451196.1 H2B 1/2 K114 Lactyl / Carboxyethyl	Testes	FW	1.33147	SW_FW	-0.0114335	0.515441	0.588918
XP_003451196.1 H2B 1/2 K114 Lactyl / Carboxyethyl	Testes	SW	1.32096	SW_FW	-0.0114335	0.515441	0.588918
XP_003448795.2 H1.10 K113 Acetyl	Gills	SW	0.0341676	SW_SW/FW	-1.11375	0.495147	0.589063
XP_003448795.2 H1.10 K113 Acetyl	Gills	SW/FW	0.0739414	SW_SW/FW	-1.11375	0.495147	0.589063
XP_003459589.1 H1-like A1 Acetyl	Gills	SW	18.3486	SW_SW/FW	0.130601	0.491869	0.589063
XP_003459589.1 H1-like A1 Acetyl	Gills	SW/FW	16.7605	SW_SW/FW	0.130601	0.491869	0.589063
XP_003438147.1 H2B.L4 K75 Methyl	Gills	FW	2.21899	SW/FW_FW	0.765525	0.226809	0.589083
XP_003438147.1 H2B.L4 K75 Methyl	Gills	SW/FW	3.77226	SW/FW_FW	0.765525	0.226809	0.589083
XP_003438147.1 H2B.L4 R76 Methyl	Gills	FW	3.87095	SW/FW_FW	0.0832852	0.193038	0.589083
XP_003438147.1 H2B.L4 R76 Methyl	Gills	SW/FW	4.10099	SW/FW_FW	0.0832852	0.193038	0.589083
XP_003438147.1 H2B.L4 R89 Methyl	Gills	FW	39.8042	SW/FW_FW	0.212718	0.193246	0.589083
XP_003438147.1 H2B.L4 R89 Methyl	Gills	SW/FW	46.1279	SW/FW_FW	0.212718	0.193246	0.589083
XP_003438501.2 H1.0-B R91 Methyl	Gills	FW	8.65234	SW/FW_FW	-0.483446	0.212975	0.589083
XP_003438501.2 H1.0-B R91 Methyl	Gills	SW/FW	6.18873	SW/FW_FW	-0.483446	0.212975	0.589083
XP_003448939.1 H2A R20 Methyl	Gills	FW	88.7423	SW/FW_FW	-0.0640896	0.186834	0.589083
XP_003448939.1 H2A R20 Methyl	Gills	SW/FW	84.8863	SW/FW_FW	-0.0640896	0.186834	0.589083
XP_003451196.1 H2B 1/2 K106 Methyl	Gills	FW	6.93088	SW/FW_FW	-0.23493	0.190345	0.589083
XP_003451196.1 H2B 1/2 K106 Methyl	Gills	SW/FW	5.88935	SW/FW_FW	-0.23493	0.190345	0.589083
XP_003451196.1 H2B 1/2 R84 Methyl	Gills	FW	6.00744	SW/FW_FW	0.179029	0.197065	0.589083
XP_003451196.1 H2B 1/2 R84 Methyl	Gills	SW/FW	6.80115	SW/FW_FW	0.179029	0.197065	0.589083
XP_025766521.1 H4-like K22 Methyl	Gills	FW	4.94579	SW/FW_FW	0.913111	0.10417	0.589083
XP_025766521.1 H4-like K22 Methyl	Gills	SW/FW	9.31341	SW/FW_FW	0.913111	0.10417	0.589083
XP_025766521.1 H4-like R47 Methyl	Gills	FW	11.9098	SW/FW_FW	-0.0823237	0.130653	0.589083
XP_025766521.1 H4-like R47 Methyl	Gills	SW/FW	11.2492	SW/FW_FW	-0.0823237	0.130653	0.589083
XP_025766521.1 H4-like R57 Methyl	Gills	FW	12.6065	SW/FW_FW	0.306709	0.151222	0.589083
XP_025766521.1 H4-like R57 Methyl	Gills	SW/FW	15.5928	SW/FW_FW	0.306709	0.151222	0.589083
XP_003438147.1 H2B.L4 P93 Dioxidation	Gills	FW	0.645336	SW_FW	-2.05997	0.0298027	0.590009
XP_003438147.1 H2B.L4 P93 Dioxidation	Gills	SW	0.154765	SW_FW	-2.05997	0.0298027	0.590009
XP_003438147.1 H2B.L4 Y73 Dioxidation	Gills	FW	9.81244	SW_FW	0.17362	0.0337235	0.590009
XP_003438147.1 H2B.L4 Y73 Dioxidation	Gills	SW	11.0673	SW_FW	0.17362	0.0337235	0.590009
XP_003451196.1 H2B 1/2 K118 Lactyl / Carboxyethyl	Gills	FW	5.80076	SW_FW	-0.0316555	0.0535182	0.590009
XP_003451196.1 H2B 1/2 K118 Lactyl / Carboxyethyl	Gills	SW	5.67486	SW_FW	-0.0316555	0.0535182	0.590009
XP_003451196.1 H2B 1/2 R77 Deamidated	Gills	FW	8.26094	SW_FW	-0.291726	0.0443047	0.590009
XP_003451196.1 H2B 1/2 R77 Deamidated	Gills	SW	6.74856	SW_FW	-0.291726	0.0443047	0.590009
XP_003451196.1 H2B 1/2 R77 Dimethyl	Gills	FW	0.230474	SW_FW	0.293173	0.0506716	0.590009
XP_003451196.1 H2B 1/2 R77 Dimethyl	Gills	SW	0.282408	SW_FW	0.293173	0.0506716	0.590009
XP_003451196.1 H2B 1/2 Y119 Dioxidation	Gills	FW	4.59401	SW_FW	-0.0507638	0.0356192	0.590009
XP_003451196.1 H2B 1/2 Y119 Dioxidation	Gills	SW	4.43517	SW_FW	-0.0507638	0.0356192	0.590009
XP_025766521.1 H4-like Y74 Dioxidation	Gills	FW	0.125102	SW_FW	-1.103	0.0273525	0.590009
XP_025766521.1 H4-like Y74 Dioxidation	Gills	SW	0.0582407	SW_FW	-1.103	0.0273525	0.590009
XP_003448795.2 H1.10 K113 Acetyl	Gills	FW	0.0298734	SW/FW_FW	1.30752	0.327171	0.590423
XP_003448795.2 H1.10 K113 Acetyl	Gills	SW/FW	0.0739414	SW/FW_FW	1.30752	0.327171	0.590423
XP_019210164.1 H1 isoform X1 K13 Ubiquityl	Gills	FW	1.15886	SW/FW_FW	-0.273292	0.298895	0.591482
XP_019210164.1 H1 isoform X1 K13 Ubiquityl	Gills	SW/FW	0.958878	SW/FW_FW	-0.273292	0.298895	0.591482
XP_003438147.1 H2B.L4 R89 Methyl	Gills	SW	42.4	SW_SW/FW	-0.121575	0.43751	0.591518
XP_003438147.1 H2B.L4 R89 Methyl	Gills	SW/FW	46.1279	SW_SW/FW	-0.121575	0.43751	0.591518
XP_005463512.2 H3 R83 Methyl	Gills	S0	3.63857	S1_S0	0.151774	0.458491	0.592918
XP_005463512.2 H3 R83 Methyl	Gills	S1	4.04222	S1_S0	0.151774	0.458491	0.592918
XP_003459572.1 H2A T100 Phosphoryl	Gills	S0	7.62079	S1_S0	0.118238	0.460351	0.593444
XP_003459572.1 H2A T100 Phosphoryl	Gills	S1	8.27167	S1_S0	0.118238	0.460351	0.593444
XP_003438147.1 H2B.L4 K75 Lactyl / Carboxyethyl	Testes	FW	4.5708	SW_FW	0.124008	0.643874	0.594997
XP_003438147.1 H2B.L4 K75 Lactyl / Carboxyethyl	Testes	SW	4.98107	SW_FW	0.124008	0.643874	0.594997
XP_003451196.1 H2B 1/2 K118 Lactyl / Carboxyethyl	Testes	FW	5.7477	SW_FW	0.014244	0.665665	0.594997
XP_003451196.1 H2B 1/2 K118 Lactyl / Carboxyethyl	Testes	SW	5.80473	SW_FW	0.014244	0.665665	0.594997
XP_019209845.1 H1-like K17 Lactyl / Carboxyethyl	Testes	FW	28.9975	SW_FW	-0.0107765	0.678827	0.594997
XP_019209845.1 H1-like K17 Lactyl / Carboxyethyl	Testes	SW	28.7817	SW_FW	-0.0107765	0.678827	0.594997
XP_003438147.1 H2B.L4 R69 Oxidation	Gills	FW	0.115932	SW/FW_FW	0.486267	0.0166369	0.595288
XP_003438147.1 H2B.L4 R69 Oxidation	Gills	SW/FW	0.162399	SW/FW_FW	0.486267	0.0166369	0.595288
XP_003451196.1 H2B 1/2 K83 Oxidation	Gills	FW	1.01122	SW/FW_FW	0.314888	0.134681	0.595288
XP_003451196.1 H2B 1/2 K83 Oxidation	Gills	SW/FW	1.25788	SW/FW_FW	0.314888	0.134681	0.595288
XP_003451196.1 H2B 1/2 N82 Oxidation	Gills	FW	1.9093	SW/FW_FW	0.338424	0.0121182	0.595288
XP_003451196.1 H2B 1/2 N82 Oxidation	Gills	SW/FW	2.41407	SW/FW_FW	0.338424	0.0121182	0.595288
XP_003451196.1 H2B 1/2 P101 Oxidation	Gills	FW	7.73844	SW/FW_FW	-0.240174	0.193555	0.595288
XP_003451196.1 H2B 1/2 P101 Oxidation	Gills	SW/FW	6.5517	SW/FW_FW	-0.240174	0.193555	0.595288
XP_003451196.1 H2B 1/2 R70 Oxidation	Gills	FW	12.5704	SW/FW_FW	-0.711028	0.150393	0.595288
XP_003451196.1 H2B 1/2 R70 Oxidation	Gills	SW/FW	7.67908	SW/FW_FW	-0.711028	0.150393	0.595288
XP_003451196.1 H2B 1/2 R84 Oxidation	Gills	FW	2.28952	SW/FW_FW	0.465395	0.144263	0.595288
XP_003451196.1 H2B 1/2 R84 Oxidation	Gills	SW/FW	3.16113	SW/FW_FW	0.465395	0.144263	0.595288
XP_003459589.1 H1-like P5 Oxidation	Gills	FW	10.7776	SW/FW_FW	0.114299	0.226496	0.595288
XP_003459589.1 H1-like P5 Oxidation	Gills	SW/FW	11.6662	SW/FW_FW	0.114299	0.226496	0.595288
XP_019210164.1 H1 isoform X1 P11 Oxidation	Gills	FW	18.5934	SW/FW_FW	-0.482519	0.116556	0.595288
XP_019210164.1 H1 isoform X1 P11 Oxidation	Gills	SW/FW	13.3078	SW/FW_FW	-0.482519	0.116556	0.595288
XP_025766521.1 H4-like K61 Oxidation	Gills	FW	11.6599	SW/FW_FW	-0.174911	0.0410002	0.595288
XP_025766521.1 H4-like K61 Oxidation	Gills	SW/FW	10.3286	SW/FW_FW	-0.174911	0.0410002	0.595288
XP_005463512.2 H3 R128 Deamidated	Gills	SW	0.27661	SW_SW/FW	-0.132279	0.477993	0.595842
XP_005463512.2 H3 R128 Deamidated	Gills	SW/FW	0.303171	SW_SW/FW	-0.132279	0.477993	0.595842
XP_005464230.1 H2A.Z isoform X1 K110 Biotin	Testes	S0	0.472669	S3_S0	-1.72133	0.885603	0.59595
XP_005464230.1 H2A.Z isoform X1 K110 Biotin	Testes	S3	0.430037	S3_S0	-1.72133	0.885603	0.59595
XP_003451211.1 H2A N94 Oxidation	Gills	FW	0.769578	SW/FW_FW	-0.615863	0.256201	0.596385
XP_003451211.1 H2A N94 Oxidation	Gills	SW/FW	0.50218	SW/FW_FW	-0.615863	0.256201	0.596385
XP_003451196.1 H2B 1/2 P101 Dioxidation	Gills	S0	2.37915	S1_S0	0.0966423	0.424438	0.596787
XP_003451196.1 H2B 1/2 P101 Dioxidation	Gills	S1	2.54398	S1_S0	0.0966423	0.424438	0.596787
XP_003448939.1 H2A S18 Acetyl	Testes	FW	1.88883	SW_FW	1.41923	0.0659929	0.597118
XP_003448939.1 H2A S18 Acetyl	Testes	SW	5.05154	SW_FW	1.41923	0.0659929	0.597118
XP_003438147.1 H2B.L4 T86 Phosphoryl	Gills	S0	19.9667	S3_S0	0.145763	0.130004	0.599909
XP_003438147.1 H2B.L4 T86 Phosphoryl	Gills	S3	22.0895	S3_S0	0.145763	0.130004	0.599909
XP_003451196.1 H2B 1/2 T113 Phosphoryl	Gills	S0	13.2143	S3_S0	0.022301	0.12657	0.599909
XP_003451196.1 H2B 1/2 T113 Phosphoryl	Gills	S3	13.4202	S3_S0	0.022301	0.12657	0.599909
XP_003451196.1 H2B 1/2 K83 Methyl	Gills	FW	3.76895	SW_FW	0.214829	0.0990866	0.600311
XP_003451196.1 H2B 1/2 K83 Methyl	Gills	SW	4.37411	SW_FW	0.214829	0.0990866	0.600311
XP_003438147.1 H2B.L4 R69 Dimethyl	Gills	FW	6.94717	SW/FW_FW	0.485396	0.146685	0.601666
XP_003438147.1 H2B.L4 R69 Dimethyl	Gills	SW/FW	9.72583	SW/FW_FW	0.485396	0.146685	0.601666
XP_003438147.1 H2B.L4 R89 Dimethyl	Gills	FW	8.24729	SW/FW_FW	-0.669948	0.0101056	0.601666
XP_003438147.1 H2B.L4 R89 Dimethyl	Gills	SW/FW	5.18367	SW/FW_FW	-0.669948	0.0101056	0.601666
XP_003451196.1 H2B 1/2 R84 Dimethyl	Gills	FW	2.66427	SW/FW_FW	0.746569	0.0446241	0.601666
XP_003451196.1 H2B 1/2 R84 Dimethyl	Gills	SW/FW	4.47011	SW/FW_FW	0.746569	0.0446241	0.601666
XP_003459589.1 H1-like K52 Ubiquityl	Gills	S0	4.04401	S1_S0	0.234378	0.45335	0.602032
XP_003459589.1 H1-like K52 Ubiquityl	Gills	S1	4.75737	S1_S0	0.234378	0.45335	0.602032
XP_003448939.1 H2A R42 Dimethyl	Gills	S0	0.0195309	S3_S0	0.546612	0.134275	0.60283
XP_003448939.1 H2A R42 Dimethyl	Gills	S3	0.0285278	S3_S0	0.546612	0.134275	0.60283
XP_003438147.1 H2B.L4 S68 Phosphoryl	Gills	FW	14.8283	SW/FW_FW	0.279094	0.304506	0.603236
XP_003438147.1 H2B.L4 S68 Phosphoryl	Gills	SW/FW	17.9931	SW/FW_FW	0.279094	0.304506	0.603236
XP_019209842.1 H1-like K38 Ubiquityl	Gills	SW	0.445972	SW_SW/FW	0.17164	0.52736	0.606632
XP_019209842.1 H1-like K38 Ubiquityl	Gills	SW/FW	0.395949	SW_SW/FW	0.17164	0.52736	0.606632
XP_003451196.1 H2B 1/2 K106 Lactyl / Carboxyethyl	Testes	FW	0.241965	SW_FW	-0.0244869	0.8769	0.60674
XP_003451196.1 H2B 1/2 K106 Lactyl / Carboxyethyl	Testes	SW	0.237893	SW_FW	-0.0244869	0.8769	0.60674
XP_005461836.1 H1-like K34 Lactyl / Carboxyethyl	Testes	FW	0.163432	SW_FW	0.158444	0.823395	0.60674
XP_005461836.1 H1-like K34 Lactyl / Carboxyethyl	Testes	SW	0.182403	SW_FW	0.158444	0.823395	0.60674
XP_003451211.1 H2A K95 Acetyl	Gills	FW	0.674163	SW/FW_FW	-0.214624	0.373135	0.606761
XP_003451211.1 H2A K95 Acetyl	Gills	SW/FW	0.580974	SW/FW_FW	-0.214624	0.373135	0.606761
XP_003459589.1 H1-like K44 Acetyl	Gills	FW	0.760898	SW/FW_FW	0.710979	0.406131	0.606761
XP_003459589.1 H1-like K44 Acetyl	Gills	SW/FW	1.24553	SW/FW_FW	0.710979	0.406131	0.606761
XP_005463512.2 H3 K18 Ubiquityl	Gills	FW	6.85918	SW_FW	0.393176	0.131108	0.607556
XP_005463512.2 H3 K18 Ubiquityl	Gills	SW	9.00803	SW_FW	0.393176	0.131108	0.607556
XP_019210164.1 H1 isoform X1 K13 Ubiquityl	Gills	FW	1.15886	SW_FW	-0.60368	0.146643	0.607556
XP_019210164.1 H1 isoform X1 K13 Ubiquityl	Gills	SW	0.762617	SW_FW	-0.60368	0.146643	0.607556
XP_003459572.1 H2A K123 Acetyl	Gills	FW	1.59334	SW_FW	0.456719	0.15668	0.607686
XP_003459572.1 H2A K123 Acetyl	Gills	SW	2.18672	SW_FW	0.456719	0.15668	0.607686
XP_025766521.1 H4-like T73 Phosphoryl	Gills	FW	6.12531	SW/FW_FW	-0.128797	0.326681	0.607939
XP_025766521.1 H4-like T73 Phosphoryl	Gills	SW/FW	5.60217	SW/FW_FW	-0.128797	0.326681	0.607939
XP_003438147.1 H2B.L4 K75 Lactyl / Carboxyethyl	Gills	FW	4.18379	SW/FW_FW	0.513379	0.194705	0.608218
XP_003438147.1 H2B.L4 K75 Lactyl / Carboxyethyl	Gills	SW/FW	5.9719	SW/FW_FW	0.513379	0.194705	0.608218
XP_003451196.1 H2B 1/2 K114 Lactyl / Carboxyethyl	Gills	FW	1.36117	SW/FW_FW	0.0722977	0.250626	0.608218
XP_003451196.1 H2B 1/2 K114 Lactyl / Carboxyethyl	Gills	SW/FW	1.43112	SW/FW_FW	0.0722977	0.250626	0.608218
XP_003451196.1 H2B 1/2 K83 Lactyl / Carboxyethyl	Gills	FW	0.553009	SW/FW_FW	0.322926	0.188581	0.608218
XP_003451196.1 H2B 1/2 K83 Lactyl / Carboxyethyl	Gills	SW/FW	0.691739	SW/FW_FW	0.322926	0.188581	0.608218
XP_003459589.1 H1-like K52 Lactyl / Carboxyethyl	Gills	FW	0.790486	SW/FW_FW	0.810547	0.0203852	0.608218
XP_003459589.1 H1-like K52 Lactyl / Carboxyethyl	Gills	SW/FW	1.38642	SW/FW_FW	0.810547	0.0203852	0.608218
XP_003459589.1 H1-like K53 Lactyl / Carboxyethyl	Gills	FW	1.1618	SW/FW_FW	0.398023	0.135351	0.608218
XP_003459589.1 H1-like K53 Lactyl / Carboxyethyl	Gills	SW/FW	1.53091	SW/FW_FW	0.398023	0.135351	0.608218
XP_005461836.1 H1-like K34 Lactyl / Carboxyethyl	Gills	FW	1.98641	SW/FW_FW	0.665212	0.0815571	0.608218
XP_005461836.1 H1-like K34 Lactyl / Carboxyethyl	Gills	SW/FW	3.15006	SW/FW_FW	0.665212	0.0815571	0.608218
XP_005463512.2 H3 K122 Lactyl / Carboxyethyl	Gills	FW	1.30353	SW/FW_FW	0.483228	0.0825969	0.608218
XP_005463512.2 H3 K122 Lactyl / Carboxyethyl	Gills	SW/FW	1.82216	SW/FW_FW	0.483228	0.0825969	0.608218
XP_019210164.1 H1 isoform X1 K13 Lactyl / Carboxyethyl	Gills	FW	4.12637	SW/FW_FW	0.702544	0.0438817	0.608218
XP_019210164.1 H1 isoform X1 K13 Lactyl / Carboxyethyl	Gills	SW/FW	6.71514	SW/FW_FW	0.702544	0.0438817	0.608218
XP_025766521.1 H4-like K61 Lactyl / Carboxyethyl	Gills	FW	0.721757	SW/FW_FW	0.417843	0.23122	0.608218
XP_025766521.1 H4-like K61 Lactyl / Carboxyethyl	Gills	SW/FW	0.964216	SW/FW_FW	0.417843	0.23122	0.608218
XP_003451196.1 H2B 1/2 R77 Deamidated	Gills	S1	5.66366	S3_S1	-0.0946069	0.336945	0.609292
XP_003451196.1 H2B 1/2 R77 Deamidated	Gills	S3	5.30417	S3_S1	-0.0946069	0.336945	0.609292
XP_003459589.1 H1-like R43 Deamidated	Gills	S1	12.0845	S3_S1	0.100563	0.319894	0.609292
XP_003459589.1 H1-like R43 Deamidated	Gills	S3	12.9569	S3_S1	0.100563	0.319894	0.609292
XP_005463512.2 H3 R128 Deamidated	Gills	S1	0.105697	S3_S1	0.443869	0.369074	0.609292
XP_005463512.2 H3 R128 Deamidated	Gills	S3	0.125803	S3_S1	0.443869	0.369074	0.609292
XP_005463512.2 H3 R83 Deamidated	Gills	S1	5.26389	S3_S1	0.159903	0.0577096	0.609292
XP_005463512.2 H3 R83 Deamidated	Gills	S3	5.88088	S3_S1	0.159903	0.0577096	0.609292
XP_025766521.1 H4-like R57 Deamidated	Gills	S1	4.2117	S3_S1	-0.118256	0.345458	0.609292
XP_025766521.1 H4-like R57 Deamidated	Gills	S3	3.88024	S3_S1	-0.118256	0.345458	0.609292
XP_005464230.1 H2A.Z isoform X1 K115 Lactyl / Carboxyethyl	Gills	FW	13.641	SW/FW_FW	0.294805	0.274803	0.609339
XP_005464230.1 H2A.Z isoform X1 K115 Lactyl / Carboxyethyl	Gills	SW/FW	16.7337	SW/FW_FW	0.294805	0.274803	0.609339
XP_003448939.1 H2A R20 Deamidated	Gills	SW	5.76467	SW_SW/FW	-0.384135	0.533657	0.609576
XP_003448939.1 H2A R20 Deamidated	Gills	SW/FW	7.52334	SW_SW/FW	-0.384135	0.533657	0.609576
XP_003448939.1 H2A P109 Oxidation	Testes	FW	1.81278	SW_FW	0.707155	0.223368	0.609813
XP_003448939.1 H2A P109 Oxidation	Testes	SW	2.95951	SW_FW	0.707155	0.223368	0.609813
XP_003451196.1 H2B 1/2 P101 Oxidation	Testes	FW	8.85822	SW_FW	0.174871	0.296755	0.609813
XP_003451196.1 H2B 1/2 P101 Oxidation	Testes	SW	9.99972	SW_FW	0.174871	0.296755	0.609813
XP_003459589.1 H1-like P5 Oxidation	Testes	FW	12.5248	SW_FW	-0.167521	0.211989	0.609813
XP_003459589.1 H1-like P5 Oxidation	Testes	SW	11.1518	SW_FW	-0.167521	0.211989	0.609813
XP_005463512.2 H3 P66 Oxidation	Testes	FW	2.91398	SW_FW	-0.108267	0.248213	0.609813
XP_005463512.2 H3 P66 Oxidation	Testes	SW	2.7033	SW_FW	-0.108267	0.248213	0.609813
XP_005464230.1 H2A.Z isoform X1 K137 Lactyl / Carboxyethyl	Gills	SW	0.293326	SW_SW/FW	-0.525592	0.500738	0.6107
XP_005464230.1 H2A.Z isoform X1 K137 Lactyl / Carboxyethyl	Gills	SW/FW	0.42225	SW_SW/FW	-0.525592	0.500738	0.6107
XP_003438147.1 H2B.L4 R89 Deamidated	Gills	FW	0.76144	SW_FW	-0.857127	0.0855846	0.610782
XP_003438147.1 H2B.L4 R89 Deamidated	Gills	SW	0.420354	SW_FW	-0.857127	0.0855846	0.610782
XP_003448939.1 H2A R77 Deamidated	Gills	S1	1.49726	S3_S1	-0.483085	0.48018	0.611219
XP_003448939.1 H2A R77 Deamidated	Gills	S3	1.42828	S3_S1	-0.483085	0.48018	0.611219
XP_003459589.1 H1-like R68 Deamidated	Gills	S1	24.9673	S3_S1	0.0487328	0.470186	0.611219
XP_003459589.1 H1-like R68 Deamidated	Gills	S3	25.825	S3_S1	0.0487328	0.470186	0.611219
XP_003438147.1 H2B.L4 R76 Deamidated	Gills	S1	4.32668	S3_S1	0.0867068	0.791261	0.611364
XP_003438147.1 H2B.L4 R76 Deamidated	Gills	S3	4.59469	S3_S1	0.0867068	0.791261	0.611364
XP_003448795.2 H1.10 R145 Deamidated	Gills	S1	1.87785	S3_S1	-0.674522	0.585594	0.611364
XP_003448795.2 H1.10 R145 Deamidated	Gills	S3	1.17655	S3_S1	-0.674522	0.585594	0.611364
XP_003448939.1 H2A R20 Deamidated	Gills	S1	20.2515	S3_S1	0.225893	0.506555	0.611364
XP_003448939.1 H2A R20 Deamidated	Gills	S3	23.6841	S3_S1	0.225893	0.506555	0.611364
XP_003448939.1 H2A R42 Deamidated	Gills	S1	0.000291107	S3_S1	-0.167779	0.558839	0.611364
XP_003448939.1 H2A R42 Deamidated	Gills	S3	0.000207318	S3_S1	-0.167779	0.558839	0.611364
XP_003448939.1 H2A R81 Deamidated	Gills	S1	16.6676	S3_S1	-0.00581992	0.607436	0.611364
XP_003448939.1 H2A R81 Deamidated	Gills	S3	16.6005	S3_S1	-0.00581992	0.607436	0.611364
XP_003451196.1 H2B 1/2 R84 Deamidated	Gills	S1	9.00367	S3_S1	0.0424175	0.67043	0.611364
XP_003451196.1 H2B 1/2 R84 Deamidated	Gills	S3	9.27232	S3_S1	0.0424175	0.67043	0.611364
XP_003451196.1 H2B 1/2 R97 Deamidated	Gills	S1	11.4244	S3_S1	0.140402	0.580278	0.611364
XP_003451196.1 H2B 1/2 R97 Deamidated	Gills	S3	12.5921	S3_S1	0.140402	0.580278	0.611364
XP_005463512.2 H3 R69 Deamidated	Gills	S1	1.07583	S3_S1	-0.178316	0.810232	0.611364
XP_005463512.2 H3 R69 Deamidated	Gills	S3	0.950748	S3_S1	-0.178316	0.810232	0.611364
XP_025766521.1 H4-like R69 Deamidated	Gills	S1	0.72413	S3_S1	0.0248108	0.812593	0.611364
XP_025766521.1 H4-like R69 Deamidated	Gills	S3	0.73669	S3_S1	0.0248108	0.812593	0.611364
XP_003459572.1 H2A K94 Oxidation	Gills	FW	7.50135	SW_FW	0.347191	0.104008	0.611741
XP_003459572.1 H2A K94 Oxidation	Gills	SW	9.54233	SW_FW	0.347191	0.104008	0.611741
XP_025766521.1 H4-like K61 Oxidation	Gills	FW	11.6599	SW_FW	-0.138908	0.0984928	0.611741
XP_025766521.1 H4-like K61 Oxidation	Gills	SW	10.5896	SW_FW	-0.138908	0.0984928	0.611741
XP_003448939.1 H2A K95 Acetyl	Gills	SW	0.0315327	SW_SW/FW	-0.564241	0.558049	0.612208
XP_003448939.1 H2A K95 Acetyl	Gills	SW/FW	0.0466246	SW_SW/FW	-0.564241	0.558049	0.612208
XP_003448939.1 H2A Y50 Phosphoryl	Gills	S0	0.659121	S1_S0	0.0234848	0.486692	0.612463
XP_003448939.1 H2A Y50 Phosphoryl	Gills	S1	0.669938	S1_S0	0.0234848	0.486692	0.612463
XP_019209842.1 H1-like K44 4-hydroxynonenal	Gills	S1	14.2158	S3_S1	0.314147	0.0852581	0.614408
XP_019209842.1 H1-like K44 4-hydroxynonenal	Gills	S3	17.6742	S3_S1	0.314147	0.0852581	0.614408
XP_003451196.1 H2B 1/2 R77 Oxidation	Gills	SW	4.43317	SW_SW/FW	0.186676	0.481017	0.614709
XP_003451196.1 H2B 1/2 R77 Oxidation	Gills	SW/FW	3.89511	SW_SW/FW	0.186676	0.481017	0.614709
XP_003438147.1 H2B.L4 R76 Dioxidation	Gills	FW	1.07722	SW/FW_FW	1.42734	0.169464	0.614948
XP_003438147.1 H2B.L4 R76 Dioxidation	Gills	SW/FW	2.89718	SW/FW_FW	1.42734	0.169464	0.614948
XP_005461836.1 H1-like P66 Dioxidation	Gills	FW	9.89596	SW/FW_FW	1.09918	0.0781543	0.614948
XP_005461836.1 H1-like P66 Dioxidation	Gills	SW/FW	21.2004	SW/FW_FW	1.09918	0.0781543	0.614948
XP_005463512.2 H3 K122 Dioxidation	Gills	FW	0.0333202	SW/FW_FW	0.725936	0.204125	0.614948
XP_005463512.2 H3 K122 Dioxidation	Gills	SW/FW	0.0551108	SW/FW_FW	0.725936	0.204125	0.614948
XP_019210164.1 H1 isoform X1 P5 Dioxidation	Gills	FW	40.5138	SW/FW_FW	-0.0938362	0.0478146	0.614948
XP_019210164.1 H1 isoform X1 P5 Dioxidation	Gills	SW/FW	37.9626	SW/FW_FW	-0.0938362	0.0478146	0.614948
XP_019218826.1 H1-like P11 Dioxidation	Gills	FW	24.6908	SW/FW_FW	-0.095827	0.10064	0.614948
XP_019218826.1 H1-like P11 Dioxidation	Gills	SW/FW	23.1041	SW/FW_FW	-0.095827	0.10064	0.614948
XP_025766521.1 H4-like R47 Dioxidation	Gills	FW	24.4705	SW/FW_FW	-0.103583	0.143757	0.614948
XP_025766521.1 H4-like R47 Dioxidation	Gills	SW/FW	22.7752	SW/FW_FW	-0.103583	0.143757	0.614948
XP_003451196.1 H2B 1/2 R97 Dioxidation	Gills	FW	0.237202	SW_FW	-0.90445	0.102005	0.615615
XP_003451196.1 H2B 1/2 R97 Dioxidation	Gills	SW	0.126722	SW_FW	-0.90445	0.102005	0.615615
XP_003448795.2 H1.10 K113 Dioxidation	Gills	FW	0.269257	SW/FW_FW	0.824614	0.276196	0.616082
XP_003448795.2 H1.10 K113 Dioxidation	Gills	SW/FW	0.476871	SW/FW_FW	0.824614	0.276196	0.616082
XP_003451196.1 H2B 1/2 S85 Phosphoryl	Gills	FW	6.44206	SW_FW	0.206852	0.117034	0.616352
XP_003451196.1 H2B 1/2 S85 Phosphoryl	Gills	SW	7.43521	SW_FW	0.206852	0.117034	0.616352
XP_019218826.1 H1-like K13 4-hydroxynonenal	Gills	S1	0.612498	S3_S1	0.377651	0.845732	0.616497
XP_019218826.1 H1-like K13 4-hydroxynonenal	Gills	S3	0.682091	S3_S1	0.377651	0.845732	0.616497
XP_003459589.1 H1-like S75 Phosphoryl	Gills	SW	36.9916	SW_SW/FW	0.0926645	0.50003	0.6165
XP_003459589.1 H1-like S75 Phosphoryl	Gills	SW/FW	34.6903	SW_SW/FW	0.0926645	0.50003	0.6165
XP_003448939.1 H2A T76 Phosphoryl	Gills	FW	15.0238	SW/FW_FW	-0.340822	0.352299	0.617796
XP_003448939.1 H2A T76 Phosphoryl	Gills	SW/FW	11.8627	SW/FW_FW	-0.340822	0.352299	0.617796
XP_019210164.1 H1 isoform X1 S1 Phosphoryl	Gills	FW	1.64815	SW/FW_FW	-0.208532	0.344302	0.617796
XP_019210164.1 H1 isoform X1 S1 Phosphoryl	Gills	SW/FW	1.42634	SW/FW_FW	-0.208532	0.344302	0.617796
XP_003438147.1 H2B.L4 R76 Methyl	Gills	S0	4.22974	S1_S0	0.0554487	0.578502	0.617912
XP_003438147.1 H2B.L4 R76 Methyl	Gills	S1	4.39547	S1_S0	0.0554487	0.578502	0.617912
XP_025766521.1 H4-like R47 Methyl	Gills	S0	8.92266	S1_S0	-0.0969671	0.565964	0.617912
XP_025766521.1 H4-like R47 Methyl	Gills	S1	8.34266	S1_S0	-0.0969671	0.565964	0.617912
XP_025766521.1 H4-like R57 Methyl	Gills	S0	14.6315	S1_S0	-0.182485	0.539825	0.617912
XP_025766521.1 H4-like R57 Methyl	Gills	S1	12.8931	S1_S0	-0.182485	0.539825	0.617912
XP_005463512.2 H3 K79 Acetyl	Testes	S0	0.0316577	S1_S0	-0.659374	0.0660768	0.61816
XP_005463512.2 H3 K79 Acetyl	Testes	S1	0.0200442	S1_S0	-0.659374	0.0660768	0.61816
XP_003448939.1 H2A T101 Phosphoryl	Gills	S0	3.1277	S1_S0	0.11831	0.497168	0.61846
XP_003448939.1 H2A T101 Phosphoryl	Gills	S1	3.395	S1_S0	0.11831	0.497168	0.61846
XP_005463512.2 H3 T118 Phosphoryl	Gills	S0	0.0777808	S1_S0	0.627008	0.59188	0.61846
XP_005463512.2 H3 T118 Phosphoryl	Gills	S1	0.120121	S1_S0	0.627008	0.59188	0.61846
XP_005464230.1 H2A.Z isoform X1 S56 Phosphoryl	Gills	S0	0.344708	S1_S0	-0.248462	0.588555	0.61846
XP_005464230.1 H2A.Z isoform X1 S56 Phosphoryl	Gills	S1	0.331626	S1_S0	-0.248462	0.588555	0.61846
XP_025766521.1 H4-like S49 Phosphoryl	Gills	S0	14.7709	S1_S0	0.0862029	0.521442	0.61846
XP_025766521.1 H4-like S49 Phosphoryl	Gills	S1	15.6804	S1_S0	0.0862029	0.521442	0.61846
XP_025766521.1 H4-like T56 Phosphoryl	Gills	S0	16.08	S1_S0	-0.17496	0.501578	0.61846
XP_025766521.1 H4-like T56 Phosphoryl	Gills	S1	14.2436	S1_S0	-0.17496	0.501578	0.61846
XP_003451196.1 H2B 1/2 R84 Deamidated	Gills	S0	8.49898	S1_S0	0.0832235	0.400507	0.618655
XP_003451196.1 H2B 1/2 R84 Deamidated	Gills	S1	9.00367	S1_S0	0.0832235	0.400507	0.618655
XP_003451211.1 H2A K95 Oxidation	Gills	SW	4.41871	SW_SW/FW	0.0559546	0.500936	0.618966
XP_003451211.1 H2A K95 Oxidation	Gills	SW/FW	4.25061	SW_SW/FW	0.0559546	0.500936	0.618966
XP_003438147.1 H2B.L4 R69 Dioxidation	Gills	S1	3.34192	S3_S1	0.447753	0.13321	0.619784
XP_003438147.1 H2B.L4 R69 Dioxidation	Gills	S3	4.55809	S3_S1	0.447753	0.13321	0.619784
XP_003438147.1 H2B.L4 Y73 Dioxidation	Gills	S1	8.79469	S3_S1	-0.212088	0.304389	0.619784
XP_003438147.1 H2B.L4 Y73 Dioxidation	Gills	S3	7.59234	S3_S1	-0.212088	0.304389	0.619784
XP_003448795.2 H1.10 K113 Dioxidation	Gills	S1	1.11163	S3_S1	-0.225676	0.311952	0.619784
XP_003448795.2 H1.10 K113 Dioxidation	Gills	S3	0.950657	S3_S1	-0.225676	0.311952	0.619784
XP_003448939.1 H2A P109 Dioxidation	Gills	S1	8.6227	S3_S1	-0.396821	0.115796	0.619784
XP_003448939.1 H2A P109 Dioxidation	Gills	S3	6.5492	S3_S1	-0.396821	0.115796	0.619784
XP_003448939.1 H2A P48 Dioxidation	Gills	S1	0.258134	S3_S1	0.16344	0.0822484	0.619784
XP_003448939.1 H2A P48 Dioxidation	Gills	S3	0.289098	S3_S1	0.16344	0.0822484	0.619784
XP_003451196.1 H2B 1/2 P101 Dioxidation	Gills	S1	2.54398	S3_S1	0.0677387	0.402614	0.619784
XP_003451196.1 H2B 1/2 P101 Dioxidation	Gills	S3	2.66628	S3_S1	0.0677387	0.402614	0.619784
XP_003451196.1 H2B 1/2 Y119 Dioxidation	Gills	S1	4.40017	S3_S1	-0.0402264	0.243389	0.619784
XP_003451196.1 H2B 1/2 Y119 Dioxidation	Gills	S3	4.27917	S3_S1	-0.0402264	0.243389	0.619784
XP_003451211.1 H2A K95 Dioxidation	Gills	S1	0.511275	S3_S1	-0.182622	0.239657	0.619784
XP_003451211.1 H2A K95 Dioxidation	Gills	S3	0.450485	S3_S1	-0.182622	0.239657	0.619784
XP_005461836.1 H1-like P66 Dioxidation	Gills	S1	24.8186	S3_S1	0.125335	0.401605	0.619784
XP_005461836.1 H1-like P66 Dioxidation	Gills	S3	27.0712	S3_S1	0.125335	0.401605	0.619784
XP_005463512.2 H3 K122 Dioxidation	Gills	S1	0.224608	S3_S1	0.505314	0.138009	0.619784
XP_005463512.2 H3 K122 Dioxidation	Gills	S3	0.318816	S3_S1	0.505314	0.138009	0.619784
XP_005463512.2 H3 P121 Dioxidation	Gills	S1	2.56505	S3_S1	0.113425	0.285864	0.619784
XP_005463512.2 H3 P121 Dioxidation	Gills	S3	2.77486	S3_S1	0.113425	0.285864	0.619784
XP_005464230.1 H2A.Z isoform X1 R58 Dioxidation	Gills	S1	0.331626	S3_S1	0.639005	0.323307	0.619784
XP_005464230.1 H2A.Z isoform X1 R58 Dioxidation	Gills	S3	0.451873	S3_S1	0.639005	0.323307	0.619784
XP_019210164.1 H1 isoform X1 P5 Dioxidation	Gills	S1	37.3301	S3_S1	-0.110079	0.130015	0.619784
XP_019210164.1 H1 isoform X1 P5 Dioxidation	Gills	S3	34.5878	S3_S1	-0.110079	0.130015	0.619784
XP_019218826.1 H1-like P11 Dioxidation	Gills	S1	22.6036	S3_S1	0.0576611	0.269335	0.619784
XP_019218826.1 H1-like P11 Dioxidation	Gills	S3	23.5253	S3_S1	0.0576611	0.269335	0.619784
XP_025766521.1 H4-like Y74 Dioxidation	Gills	S1	0.215037	S3_S1	0.0875793	0.21302	0.619784
XP_025766521.1 H4-like Y74 Dioxidation	Gills	S3	0.228496	S3_S1	0.0875793	0.21302	0.619784
XP_003459589.1 H1-like K53 Ubiquityl	Gills	S0	4.54592	S1_S0	0.185829	0.479704	0.620973
XP_003459589.1 H1-like K53 Ubiquityl	Gills	S1	5.17085	S1_S0	0.185829	0.479704	0.620973
XP_003451196.1 H2B 1/2 R70 Oxidation	Gills	S0	17.0066	S1_S0	-0.168212	0.519142	0.621158
XP_003451196.1 H2B 1/2 R70 Oxidation	Gills	S1	15.135	S1_S0	-0.168212	0.519142	0.621158
XP_003459572.1 H2A K94 Oxidation	Gills	S0	6.53374	S1_S0	0.0565562	0.550793	0.621158
XP_003459572.1 H2A K94 Oxidation	Gills	S1	6.79496	S1_S0	0.0565562	0.550793	0.621158
XP_005463512.2 H3 P66 Oxidation	Gills	S0	0.583929	S1_S0	0.735094	0.524219	0.621158
XP_005463512.2 H3 P66 Oxidation	Gills	S1	0.971953	S1_S0	0.735094	0.524219	0.621158
XP_003438147.1 H2B.L4 K75 Dioxidation	Gills	S1	2.80091	S3_S1	-0.0643798	0.835691	0.621892
XP_003438147.1 H2B.L4 K75 Dioxidation	Gills	S3	2.67867	S3_S1	-0.0643798	0.835691	0.621892
XP_003438147.1 H2B.L4 P93 Dioxidation	Gills	S1	0.262079	S3_S1	-0.4141	0.718775	0.621892
XP_003438147.1 H2B.L4 P93 Dioxidation	Gills	S3	0.196687	S3_S1	-0.4141	0.718775	0.621892
XP_003438147.1 H2B.L4 R76 Dioxidation	Gills	S1	1.82855	S3_S1	0.177551	0.530894	0.621892
XP_003438147.1 H2B.L4 R76 Dioxidation	Gills	S3	2.06802	S3_S1	0.177551	0.530894	0.621892
XP_003438147.1 H2B.L4 R89 Dioxidation	Gills	S1	8.74265	S3_S1	0.0100456	0.829206	0.621892
XP_003438147.1 H2B.L4 R89 Dioxidation	Gills	S3	8.80374	S3_S1	0.0100456	0.829206	0.621892
XP_003448939.1 H2A Y50 Dioxidation	Gills	S1	0.114435	S3_S1	0.0255636	0.791347	0.621892
XP_003448939.1 H2A Y50 Dioxidation	Gills	S3	0.116481	S3_S1	0.0255636	0.791347	0.621892
XP_003451196.1 H2B 1/2 K83 Dioxidation	Gills	S1	2.06366	S3_S1	0.0562769	0.803886	0.621892
XP_003451196.1 H2B 1/2 K83 Dioxidation	Gills	S3	2.14575	S3_S1	0.0562769	0.803886	0.621892
XP_003451196.1 H2B 1/2 R77 Dioxidation	Gills	S1	1.15556	S3_S1	0.0985229	0.561462	0.621892
XP_003451196.1 H2B 1/2 R77 Dioxidation	Gills	S3	1.23723	S3_S1	0.0985229	0.561462	0.621892
XP_003451196.1 H2B 1/2 R84 Dioxidation	Gills	S1	1.87038	S3_S1	-0.0657632	0.670376	0.621892
XP_003451196.1 H2B 1/2 R84 Dioxidation	Gills	S3	1.78703	S3_S1	-0.0657632	0.670376	0.621892
XP_003459572.1 H2A P108 Dioxidation	Gills	S1	1.58617	S3_S1	-0.228027	0.791912	0.621892
XP_003459572.1 H2A P108 Dioxidation	Gills	S3	1.35427	S3_S1	-0.228027	0.791912	0.621892
XP_019209842.1 H1-like K38 Dioxidation	Gills	S1	2.90949	S3_S1	-0.0345688	0.641727	0.621892
XP_019209842.1 H1-like K38 Dioxidation	Gills	S3	2.8406	S3_S1	-0.0345688	0.641727	0.621892
XP_025766521.1 H4-like R47 Dioxidation	Gills	S1	17.4882	S3_S1	-0.127436	0.59189	0.621892
XP_025766521.1 H4-like R47 Dioxidation	Gills	S3	16.0097	S3_S1	-0.127436	0.59189	0.621892
XP_003451196.1 H2B 1/2 K114 Acetyl	Gills	S0	7.16906	S1_S0	0.0254912	0.569271	0.623997
XP_003451196.1 H2B 1/2 K114 Acetyl	Gills	S1	7.29686	S1_S0	0.0254912	0.569271	0.623997
XP_003451211.1 H2A K122 Acetyl	Gills	S0	0.434173	S1_S0	-0.548833	0.565211	0.623997
XP_003451211.1 H2A K122 Acetyl	Gills	S1	0.296789	S1_S0	-0.548833	0.565211	0.623997
XP_003451211.1 H2A K95 Acetyl	Gills	S0	0.646489	S1_S0	-1.77792	0.569964	0.623997
XP_003451211.1 H2A K95 Acetyl	Gills	S1	0.188518	S1_S0	-1.77792	0.569964	0.623997
XP_025766521.1 H4-like K61 Acetyl	Gills	S0	2.5166	S1_S0	0.0767141	0.604117	0.623997
XP_025766521.1 H4-like K61 Acetyl	Gills	S1	2.65404	S1_S0	0.0767141	0.604117	0.623997
XP_005464230.1 H2A.Z isoform X1 S56 Phosphoryl	Gills	FW	0.535844	SW/FW_FW	0.184211	0.398309	0.624762
XP_005464230.1 H2A.Z isoform X1 S56 Phosphoryl	Gills	SW/FW	0.608823	SW/FW_FW	0.184211	0.398309	0.624762
XP_003438147.1 H2B.L4 K75 Lactyl / Carboxyethyl	Gills	S1	10.5054	S3_S1	0.31866	0.351433	0.625464
XP_003438147.1 H2B.L4 K75 Lactyl / Carboxyethyl	Gills	S3	13.1021	S3_S1	0.31866	0.351433	0.625464
XP_003451196.1 H2B 1/2 K114 Lactyl / Carboxyethyl	Gills	S1	1.64971	S3_S1	-0.0155815	0.386257	0.625464
XP_003451196.1 H2B 1/2 K114 Lactyl / Carboxyethyl	Gills	S3	1.63199	S3_S1	-0.0155815	0.386257	0.625464
XP_003451196.1 H2B 1/2 K83 Lactyl / Carboxyethyl	Gills	S1	0.956855	S3_S1	-0.163437	0.381761	0.625464
XP_003451196.1 H2B 1/2 K83 Lactyl / Carboxyethyl	Gills	S3	0.854371	S3_S1	-0.163437	0.381761	0.625464
XP_003451211.1 H2A K95 Lactyl / Carboxyethyl	Gills	S1	0.384687	S3_S1	0.305198	0.0143525	0.625464
XP_003451211.1 H2A K95 Lactyl / Carboxyethyl	Gills	S3	0.475315	S3_S1	0.305198	0.0143525	0.625464
XP_003459589.1 H1-like K53 Lactyl / Carboxyethyl	Gills	S1	1.49096	S3_S1	-0.150066	0.371395	0.625464
XP_003459589.1 H1-like K53 Lactyl / Carboxyethyl	Gills	S3	1.34366	S3_S1	-0.150066	0.371395	0.625464
XP_005461836.1 H1-like K34 Lactyl / Carboxyethyl	Gills	S1	2.69182	S3_S1	0.624293	0.0156686	0.625464
XP_005461836.1 H1-like K34 Lactyl / Carboxyethyl	Gills	S3	4.14931	S3_S1	0.624293	0.0156686	0.625464
XP_005463512.2 H3 K79 Lactyl / Carboxyethyl	Gills	S1	0.181302	S3_S1	0.282803	0.413244	0.625464
XP_005463512.2 H3 K79 Lactyl / Carboxyethyl	Gills	S3	0.220564	S3_S1	0.282803	0.413244	0.625464
XP_005464230.1 H2A.Z isoform X1 K115 Lactyl / Carboxyethyl	Gills	S1	13.4921	S3_S1	0.18438	0.290928	0.625464
XP_005464230.1 H2A.Z isoform X1 K115 Lactyl / Carboxyethyl	Gills	S3	15.3315	S3_S1	0.18438	0.290928	0.625464
XP_005464230.1 H2A.Z isoform X1 K137 Lactyl / Carboxyethyl	Gills	S1	1.4578	S3_S1	-0.238606	0.325089	0.625464
XP_005464230.1 H2A.Z isoform X1 K137 Lactyl / Carboxyethyl	Gills	S3	1.23558	S3_S1	-0.238606	0.325089	0.625464
XP_019210164.1 H1 isoform X1 K13 Lactyl / Carboxyethyl	Gills	S1	7.73946	S3_S1	0.453967	0.0958507	0.625464
XP_019210164.1 H1 isoform X1 K13 Lactyl / Carboxyethyl	Gills	S3	10.6015	S3_S1	0.453967	0.0958507	0.625464
XP_025766521.1 H4-like K61 Lactyl / Carboxyethyl	Gills	S1	0.497889	S3_S1	0.518418	0.0414904	0.625464
XP_025766521.1 H4-like K61 Lactyl / Carboxyethyl	Gills	S3	0.713168	S3_S1	0.518418	0.0414904	0.625464
XP_003448939.1 H2A R42 Dimethyl	Gills	SW	0.329496	SW_SW/FW	-0.145008	0.540655	0.62614
XP_003448939.1 H2A R42 Dimethyl	Gills	SW/FW	0.364336	SW_SW/FW	-0.145008	0.540655	0.62614
XP_005464230.1 H2A.Z isoform X1 S152 Phosphoryl	Gills	SW	0.773485	SW_SW/FW	0.433487	0.535923	0.626373
XP_005464230.1 H2A.Z isoform X1 S152 Phosphoryl	Gills	SW/FW	0.572742	SW_SW/FW	0.433487	0.535923	0.626373
XP_025766521.1 H4-like T73 Phosphoryl	Gills	SW	5.2779	SW_SW/FW	-0.0860238	0.531323	0.626373
XP_025766521.1 H4-like T73 Phosphoryl	Gills	SW/FW	5.60217	SW_SW/FW	-0.0860238	0.531323	0.626373
XP_005463512.2 H3 P66 Oxidation	Gills	FW	1.02188	SW/FW_FW	-0.388155	0.329978	0.627014
XP_005463512.2 H3 P66 Oxidation	Gills	SW/FW	0.780826	SW/FW_FW	-0.388155	0.329978	0.627014
XP_003451196.1 H2B 1/2 K83 Ubiquityl	Gills	S0	0.117592	S1_S0	0.111207	0.52813	0.627409
XP_003451196.1 H2B 1/2 K83 Ubiquityl	Gills	S1	0.127014	S1_S0	0.111207	0.52813	0.627409
XP_003451196.1 H2B 1/2 S76 Ubiquityl	Gills	S0	0.872791	S1_S0	-0.0276064	0.550894	0.627409
XP_003451196.1 H2B 1/2 S76 Ubiquityl	Gills	S1	0.856249	S1_S0	-0.0276064	0.550894	0.627409
XP_003451196.1 H2B 1/2 T113 Ubiquityl	Gills	S0	0.238869	S1_S0	0.492234	0.545507	0.627409
XP_003451196.1 H2B 1/2 T113 Ubiquityl	Gills	S1	0.335998	S1_S0	0.492234	0.545507	0.627409
XP_019210164.1 H1 isoform X1 K13 Ubiquityl	Gills	S0	0.427596	S1_S0	-0.572347	0.508974	0.627409
XP_019210164.1 H1 isoform X1 K13 Ubiquityl	Gills	S1	0.287568	S1_S0	-0.572347	0.508974	0.627409
XP_003459589.1 H1-like K52 Lactyl / Carboxyethyl	Gills	S1	1.05131	S3_S1	-0.192004	0.47282	0.627442
XP_003459589.1 H1-like K52 Lactyl / Carboxyethyl	Gills	S3	0.920304	S3_S1	-0.192004	0.47282	0.627442
XP_003451196.1 H2B 1/2 K106 Lactyl / Carboxyethyl	Gills	S1	0.267541	S3_S1	0.0801174	0.592975	0.627591
XP_003451196.1 H2B 1/2 K106 Lactyl / Carboxyethyl	Gills	S3	0.282819	S3_S1	0.0801174	0.592975	0.627591
XP_003451196.1 H2B 1/2 K118 Lactyl / Carboxyethyl	Gills	S1	5.87367	S3_S1	0.0149319	0.599796	0.627591
XP_003451196.1 H2B 1/2 K118 Lactyl / Carboxyethyl	Gills	S3	5.93478	S3_S1	0.0149319	0.599796	0.627591
XP_003459589.1 H1-like K35 Lactyl / Carboxyethyl	Gills	S1	3.01421	S3_S1	-0.0725056	0.731682	0.627591
XP_003459589.1 H1-like K35 Lactyl / Carboxyethyl	Gills	S3	2.86647	S3_S1	-0.0725056	0.731682	0.627591
XP_005463512.2 H3 K122 Lactyl / Carboxyethyl	Gills	S1	1.7805	S3_S1	-0.470325	0.564542	0.627591
XP_005463512.2 H3 K122 Lactyl / Carboxyethyl	Gills	S3	1.28517	S3_S1	-0.470325	0.564542	0.627591
XP_019209845.1 H1-like K17 Lactyl / Carboxyethyl	Gills	S1	31.5161	S3_S1	0.0262502	0.762658	0.627591
XP_019209845.1 H1-like K17 Lactyl / Carboxyethyl	Gills	S3	32.0948	S3_S1	0.0262502	0.762658	0.627591
XP_003448795.2 H1.10 P76 Oxidation	Gills	SW	0.430219	SW_SW/FW	-0.751623	0.514447	0.628039
XP_003448795.2 H1.10 P76 Oxidation	Gills	SW/FW	0.724353	SW_SW/FW	-0.751623	0.514447	0.628039
XP_003448939.1 H2A R77 Deamidated	Gills	FW	0.875689	SW/FW_FW	1.19242	0.214465	0.628997
XP_003448939.1 H2A R77 Deamidated	Gills	SW/FW	2.00126	SW/FW_FW	1.19242	0.214465	0.628997
XP_003451196.1 H2B 1/2 R77 Deamidated	Gills	FW	8.26094	SW/FW_FW	-0.199905	0.245544	0.628997
XP_003451196.1 H2B 1/2 R77 Deamidated	Gills	SW/FW	7.19204	SW/FW_FW	-0.199905	0.245544	0.628997
XP_003451196.1 H2B 1/2 R84 Deamidated	Gills	FW	5.8802	SW/FW_FW	0.21244	0.186455	0.628997
XP_003451196.1 H2B 1/2 R84 Deamidated	Gills	SW/FW	6.81307	SW/FW_FW	0.21244	0.186455	0.628997
XP_003451196.1 H2B 1/2 R97 Deamidated	Gills	FW	9.32311	SW/FW_FW	0.344567	0.0715255	0.628997
XP_003451196.1 H2B 1/2 R97 Deamidated	Gills	SW/FW	11.8382	SW/FW_FW	0.344567	0.0715255	0.628997
XP_003459589.1 H1-like R43 Deamidated	Gills	FW	14.3923	SW/FW_FW	-0.188626	0.0291307	0.628997
XP_003459589.1 H1-like R43 Deamidated	Gills	SW/FW	12.6284	SW/FW_FW	-0.188626	0.0291307	0.628997
XP_003459589.1 H1-like R68 Deamidated	Gills	FW	30.093	SW/FW_FW	-0.0777263	0.195531	0.628997
XP_003459589.1 H1-like R68 Deamidated	Gills	SW/FW	28.5146	SW/FW_FW	-0.0777263	0.195531	0.628997
XP_005463512.2 H3 R83 Deamidated	Gills	FW	1.91348	SW/FW_FW	0.248934	0.230752	0.628997
XP_005463512.2 H3 R83 Deamidated	Gills	SW/FW	2.27385	SW/FW_FW	0.248934	0.230752	0.628997
XP_003451196.1 H2B 1/2 K118 Methyl	Gills	FW	4.59401	SW/FW_FW	-0.0266969	0.364461	0.630537
XP_003451196.1 H2B 1/2 K118 Methyl	Gills	SW/FW	4.50978	SW/FW_FW	-0.0266969	0.364461	0.630537
XP_005463512.2 H3 R83 Methyl	Gills	FW	4.02926	SW/FW_FW	-0.122101	0.365508	0.630537
XP_005463512.2 H3 R83 Methyl	Gills	SW/FW	3.70228	SW/FW_FW	-0.122101	0.365508	0.630537
XP_003451196.1 H2B 1/2 R77 Dimethyl	Testes	FW	0.354243	SW_FW	0.0919624	0.472032	0.630964
XP_003451196.1 H2B 1/2 R77 Dimethyl	Testes	SW	0.377558	SW_FW	0.0919624	0.472032	0.630964
XP_003438147.1 H2B.L4 R89 Dimethyl	Gills	S1	9.0082	S3_S1	-0.257482	0.165287	0.631421
XP_003438147.1 H2B.L4 R89 Dimethyl	Gills	S3	7.53578	S3_S1	-0.257482	0.165287	0.631421
XP_003448939.1 H2A R42 Dimethyl	Gills	S1	0.0201972	S3_S1	0.498212	0.162726	0.631421
XP_003448939.1 H2A R42 Dimethyl	Gills	S3	0.0285278	S3_S1	0.498212	0.162726	0.631421
XP_003451196.1 H2B 1/2 R77 Dimethyl	Gills	S1	0.341224	S3_S1	-0.242895	0.357349	0.631421
XP_003451196.1 H2B 1/2 R77 Dimethyl	Gills	S3	0.288351	S3_S1	-0.242895	0.357349	0.631421
XP_005463512.2 H3 R83 Dimethyl	Gills	S1	1.93662	S3_S1	0.175835	0.405507	0.631421
XP_005463512.2 H3 R83 Dimethyl	Gills	S3	2.18764	S3_S1	0.175835	0.405507	0.631421
XP_003459589.1 H1-like S47 Phosphoryl	Gills	FW	0.443672	SW_FW	-0.939895	0.140579	0.631589
XP_003459589.1 H1-like S47 Phosphoryl	Gills	SW	0.231273	SW_FW	-0.939895	0.140579	0.631589
XP_003448939.1 H2A R88 Methyl	Gills	SW	1.01284	SW_SW/FW	-0.327841	0.515011	0.632585
XP_003448939.1 H2A R88 Methyl	Gills	SW/FW	1.27125	SW_SW/FW	-0.327841	0.515011	0.632585
XP_019209842.1 H1-like S43 Ubiquityl	Gills	FW	0.0307007	SW/FW_FW	0.234724	0.424068	0.63311
XP_019209842.1 H1-like S43 Ubiquityl	Gills	SW/FW	0.0361249	SW/FW_FW	0.234724	0.424068	0.63311
XP_003438501.2 H1.0-B R91 Methyl	Gills	SW	5.02161	SW_SW/FW	-0.301493	0.530643	0.633431
XP_003438501.2 H1.0-B R91 Methyl	Gills	SW/FW	6.18873	SW_SW/FW	-0.301493	0.530643	0.633431
XP_003448795.2 H1.10 K110 Methyl	Gills	SW	11.1711	SW_SW/FW	0.273565	0.533206	0.633431
XP_003448795.2 H1.10 K110 Methyl	Gills	SW/FW	9.24158	SW_SW/FW	0.273565	0.533206	0.633431
XP_003438147.1 H2B.L4 R76 Dimethyl	Gills	S1	5.38673	S3_S1	-0.0649079	0.692707	0.633568
XP_003438147.1 H2B.L4 R76 Dimethyl	Gills	S3	5.14975	S3_S1	-0.0649079	0.692707	0.633568
XP_003451196.1 H2B 1/2 R84 Dimethyl	Gills	S1	2.84753	S3_S1	0.0900981	0.509162	0.633568
XP_003451196.1 H2B 1/2 R84 Dimethyl	Gills	S3	3.03103	S3_S1	0.0900981	0.509162	0.633568
XP_003451196.1 H2B 1/2 R97 Dimethyl	Gills	S1	0.161852	S3_S1	0.0340274	0.842159	0.633568
XP_003451196.1 H2B 1/2 R97 Dimethyl	Gills	S3	0.165715	S3_S1	0.0340274	0.842159	0.633568
XP_003438147.1 H2B.L4 K75 Lactyl / Carboxyethyl	Gills	S0	12.2075	S1_S0	-0.216636	0.544854	0.635573
XP_003438147.1 H2B.L4 K75 Lactyl / Carboxyethyl	Gills	S1	10.5054	S1_S0	-0.216636	0.544854	0.635573
XP_003451211.1 H2A K95 Lactyl / Carboxyethyl	Gills	S0	0.458921	S1_S0	-0.25456	0.563728	0.635573
XP_003451211.1 H2A K95 Lactyl / Carboxyethyl	Gills	S1	0.384687	S1_S0	-0.25456	0.563728	0.635573
XP_005463512.2 H3 K122 Lactyl / Carboxyethyl	Gills	S0	1.71685	S1_S0	0.0525148	0.592257	0.635573
XP_005463512.2 H3 K122 Lactyl / Carboxyethyl	Gills	S1	1.7805	S1_S0	0.0525148	0.592257	0.635573
XP_003459572.1 H2A K94 Oxidation	Gills	FW	7.50135	SW/FW_FW	0.220076	0.352221	0.637179
XP_003459572.1 H2A K94 Oxidation	Gills	SW/FW	8.73753	SW/FW_FW	0.220076	0.352221	0.637179
XP_005463512.2 H3 R83 Oxidation	Gills	FW	2.54237	SW/FW_FW	-0.137672	0.365213	0.637179
XP_005463512.2 H3 R83 Oxidation	Gills	SW/FW	2.31097	SW/FW_FW	-0.137672	0.365213	0.637179
XP_005463512.2 H3 K79 Acetyl	Gills	FW	0.0544154	SW/FW_FW	0.156909	0.441585	0.637191
XP_005463512.2 H3 K79 Acetyl	Gills	SW/FW	0.0606675	SW/FW_FW	0.156909	0.441585	0.637191
XP_003451211.1 H2A K119 Methyl	Gills	FW	2.4857	SW/FW_FW	0.0457265	0.39903	0.637648
XP_003451211.1 H2A K119 Methyl	Gills	SW/FW	2.56575	SW/FW_FW	0.0457265	0.39903	0.637648
XP_003448795.2 H1.10 K113 Oxidation	Gills	S1	6.96531	S3_S1	-0.596531	0.185405	0.637665
XP_003448795.2 H1.10 K113 Oxidation	Gills	S3	4.60645	S3_S1	-0.596531	0.185405	0.637665
XP_003448795.2 H1.10 P76 Oxidation	Gills	S1	8.28902	S3_S1	-0.186402	0.309435	0.637665
XP_003448795.2 H1.10 P76 Oxidation	Gills	S3	7.28435	S3_S1	-0.186402	0.309435	0.637665
XP_003448939.1 H2A P109 Oxidation	Gills	S1	2.93561	S3_S1	-0.473568	0.112488	0.637665
XP_003448939.1 H2A P109 Oxidation	Gills	S3	2.11417	S3_S1	-0.473568	0.112488	0.637665
XP_003448939.1 H2A P48 Oxidation	Gills	S1	0.748575	S3_S1	0.418773	0.0377957	0.637665
XP_003448939.1 H2A P48 Oxidation	Gills	S3	1.00069	S3_S1	0.418773	0.0377957	0.637665
XP_003448939.1 H2A Y50 Oxidation	Gills	S1	0.0361868	S3_S1	-0.121314	0.399444	0.637665
XP_003448939.1 H2A Y50 Oxidation	Gills	S3	0.0332683	S3_S1	-0.121314	0.399444	0.637665
XP_003451196.1 H2B 1/2 K114 Oxidation	Gills	S1	13.2538	S3_S1	0.024882	0.279334	0.637665
XP_003451196.1 H2B 1/2 K114 Oxidation	Gills	S3	13.4844	S3_S1	0.024882	0.279334	0.637665
XP_003451196.1 H2B 1/2 N82 Oxidation	Gills	S1	1.94862	S3_S1	0.056514	0.34323	0.637665
XP_003451196.1 H2B 1/2 N82 Oxidation	Gills	S3	2.02647	S3_S1	0.056514	0.34323	0.637665
XP_003451196.1 H2B 1/2 R77 Oxidation	Gills	S1	2.62687	S3_S1	0.333278	0.332001	0.637665
XP_003451196.1 H2B 1/2 R77 Oxidation	Gills	S3	3.30952	S3_S1	0.333278	0.332001	0.637665
XP_003451196.1 H2B 1/2 R97 Oxidation	Gills	S1	2.78406	S3_S1	-0.278313	0.358425	0.637665
XP_003451196.1 H2B 1/2 R97 Oxidation	Gills	S3	2.29561	S3_S1	-0.278313	0.358425	0.637665
XP_003451211.1 H2A N94 Oxidation	Gills	S1	0.302135	S3_S1	0.0970342	0.101747	0.637665
XP_003451211.1 H2A N94 Oxidation	Gills	S3	0.323156	S3_S1	0.0970342	0.101747	0.637665
XP_003459589.1 H1-like D61 Oxidation	Gills	S1	0.412526	S3_S1	-0.280363	0.36692	0.637665
XP_003459589.1 H1-like D61 Oxidation	Gills	S3	0.339668	S3_S1	-0.280363	0.36692	0.637665
XP_003459589.1 H1-like P5 Oxidation	Gills	S1	6.61591	S3_S1	0.19238	0.165679	0.637665
XP_003459589.1 H1-like P5 Oxidation	Gills	S3	7.55965	S3_S1	0.19238	0.165679	0.637665
XP_003459589.1 H1-like P7 Oxidation	Gills	S1	9.63854	S3_S1	-0.119223	0.328483	0.637665
XP_003459589.1 H1-like P7 Oxidation	Gills	S3	8.87405	S3_S1	-0.119223	0.328483	0.637665
XP_025766521.1 H4-like K61 Oxidation	Gills	S1	9.69641	S3_S1	-0.0563802	0.39397	0.637665
XP_025766521.1 H4-like K61 Oxidation	Gills	S3	9.32479	S3_S1	-0.0563802	0.39397	0.637665
XP_025766521.1 H4-like R57 Oxidation	Gills	S1	0.0448783	S3_S1	0.195791	0.224075	0.637665
XP_025766521.1 H4-like R57 Oxidation	Gills	S3	0.0514015	S3_S1	0.195791	0.224075	0.637665
XP_025766521.1 H4-like Y74 Oxidation	Gills	S1	0.276176	S3_S1	0.124994	0.119814	0.637665
XP_025766521.1 H4-like Y74 Oxidation	Gills	S3	0.301171	S3_S1	0.124994	0.119814	0.637665
XP_003438147.1 H2B.L4 R89 Deamidated	Gills	S1	1.11088	S3_S1	-0.0627567	0.974434	0.638515
XP_003438147.1 H2B.L4 R89 Deamidated	Gills	S3	1.06359	S3_S1	-0.0627567	0.974434	0.638515
XP_003451196.1 H2B 1/2 Y81 Oxidation	Gills	S1	4.49367	S3_S1	-0.0665212	0.476997	0.639681
XP_003451196.1 H2B 1/2 Y81 Oxidation	Gills	S3	4.29118	S3_S1	-0.0665212	0.476997	0.639681
XP_003438147.1 H2B.L4 N74 Oxidation	Gills	S1	3.22064	S3_S1	0.134001	0.516213	0.639833
XP_003438147.1 H2B.L4 N74 Oxidation	Gills	S3	3.53411	S3_S1	0.134001	0.516213	0.639833
XP_003438147.1 H2B.L4 R69 Oxidation	Gills	S1	0.219101	S3_S1	0.0101466	0.615177	0.639833
XP_003438147.1 H2B.L4 R69 Oxidation	Gills	S3	0.220647	S3_S1	0.0101466	0.615177	0.639833
XP_003438147.1 H2B.L4 R76 Oxidation	Gills	S1	1.86597	S3_S1	0.201137	0.672381	0.639833
XP_003438147.1 H2B.L4 R76 Oxidation	Gills	S3	2.14513	S3_S1	0.201137	0.672381	0.639833
XP_003438147.1 H2B.L4 R89 Oxidation	Gills	S1	13.1424	S3_S1	0.0148101	0.82315	0.639833
XP_003438147.1 H2B.L4 R89 Oxidation	Gills	S3	13.278	S3_S1	0.0148101	0.82315	0.639833
XP_003448939.1 H2A K95 Oxidation	Gills	S1	0.20203	S3_S1	0.0518435	0.773633	0.639833
XP_003448939.1 H2A K95 Oxidation	Gills	S3	0.209422	S3_S1	0.0518435	0.773633	0.639833
XP_003451196.1 H2B 1/2 K83 Oxidation	Gills	S1	0.990177	S3_S1	-0.0224382	0.664645	0.639833
XP_003451196.1 H2B 1/2 K83 Oxidation	Gills	S3	0.974896	S3_S1	-0.0224382	0.664645	0.639833
XP_003451196.1 H2B 1/2 P101 Oxidation	Gills	S1	6.70092	S3_S1	-0.0631508	0.847738	0.639833
XP_003451196.1 H2B 1/2 P101 Oxidation	Gills	S3	6.41393	S3_S1	-0.0631508	0.847738	0.639833
XP_003451196.1 H2B 1/2 R70 Oxidation	Gills	S1	15.135	S3_S1	-0.113077	0.673158	0.639833
XP_003451196.1 H2B 1/2 R70 Oxidation	Gills	S3	13.994	S3_S1	-0.113077	0.673158	0.639833
XP_003451196.1 H2B 1/2 R84 Oxidation	Gills	S1	4.47713	S3_S1	-0.0587328	0.740751	0.639833
XP_003451196.1 H2B 1/2 R84 Oxidation	Gills	S3	4.29852	S3_S1	-0.0587328	0.740751	0.639833
XP_003451211.1 H2A K95 Oxidation	Gills	S1	2.83525	S3_S1	0.0342252	0.766378	0.639833
XP_003451211.1 H2A K95 Oxidation	Gills	S3	2.90331	S3_S1	0.0342252	0.766378	0.639833
XP_005463512.2 H3 P66 Oxidation	Gills	S1	0.971953	S3_S1	-0.209223	0.650125	0.639833
XP_005463512.2 H3 P66 Oxidation	Gills	S3	0.840742	S3_S1	-0.209223	0.650125	0.639833
XP_005463512.2 H3 R83 Oxidation	Gills	S1	1.06236	S3_S1	0.165848	0.759611	0.639833
XP_005463512.2 H3 R83 Oxidation	Gills	S3	1.19179	S3_S1	0.165848	0.759611	0.639833
XP_019210164.1 H1 isoform X1 P11 Oxidation	Gills	S1	12.3556	S3_S1	-0.0253411	0.738557	0.639833
XP_019210164.1 H1 isoform X1 P11 Oxidation	Gills	S3	12.1405	S3_S1	-0.0253411	0.738557	0.639833
XP_003448939.1 H2A P109 Dioxidation	Gills	S0	7.94152	S1_S0	0.118726	0.482556	0.640508
XP_003448939.1 H2A P109 Dioxidation	Gills	S1	8.6227	S1_S0	0.118726	0.482556	0.640508
XP_005463512.2 H3 K79 4-hydroxynonenal	Gills	S1	0.0521199	S3_S1	0.0915379	0.945089	0.641349
XP_005463512.2 H3 K79 4-hydroxynonenal	Gills	S3	0.055534	S3_S1	0.0915379	0.945089	0.641349
XP_003448795.2 H1.10 K113 Oxidation	Gills	SW	10.6325	SW_SW/FW	0.2787	0.558544	0.643287
XP_003448795.2 H1.10 K113 Oxidation	Gills	SW/FW	8.76471	SW_SW/FW	0.2787	0.558544	0.643287
XP_025766521.1 H4-like K46 Acetyl	Gills	S0	20.0657	S1_S0	-0.0661521	0.638973	0.64352
XP_025766521.1 H4-like K46 Acetyl	Gills	S1	19.1664	S1_S0	-0.0661521	0.638973	0.64352
XP_003438147.1 H2B.L4 R76 Dimethyl	Gills	FW	4.81341	SW/FW_FW	0.287792	0.357728	0.644006
XP_003438147.1 H2B.L4 R76 Dimethyl	Gills	SW/FW	5.87607	SW/FW_FW	0.287792	0.357728	0.644006
XP_005463512.2 H3 R83 Dimethyl	Gills	FW	2.0565	SW/FW_FW	-0.178629	0.339428	0.644006
XP_005463512.2 H3 R83 Dimethyl	Gills	SW/FW	1.817	SW/FW_FW	-0.178629	0.339428	0.644006
XP_003448795.2 H1.10 K110 Methyl	Gills	S1	8.07693	S3_S1	-0.539473	0.142985	0.644203
XP_003448795.2 H1.10 K110 Methyl	Gills	S3	5.55711	S3_S1	-0.539473	0.142985	0.644203
XP_003451196.1 H2B 1/2 K106 Methyl	Gills	S1	7.76232	S3_S1	0.0895323	0.300284	0.644203
XP_003451196.1 H2B 1/2 K106 Methyl	Gills	S3	8.25931	S3_S1	0.0895323	0.300284	0.644203
XP_003451196.1 H2B 1/2 K118 Methyl	Gills	S1	4.40017	S3_S1	-0.0402264	0.243389	0.644203
XP_003451196.1 H2B 1/2 K118 Methyl	Gills	S3	4.27917	S3_S1	-0.0402264	0.243389	0.644203
XP_003451196.1 H2B 1/2 R84 Methyl	Gills	S1	8.54244	S3_S1	-0.111992	0.34499	0.644203
XP_003451196.1 H2B 1/2 R84 Methyl	Gills	S3	7.9044	S3_S1	-0.111992	0.34499	0.644203
XP_003451211.1 H2A K119 Methyl	Gills	S1	3.09321	S3_S1	-0.243821	0.0541168	0.644203
XP_003451211.1 H2A K119 Methyl	Gills	S3	2.61224	S3_S1	-0.243821	0.0541168	0.644203
XP_003451211.1 H2A K95 Methyl	Gills	S1	4.3213	S3_S1	-0.0901507	0.270967	0.644203
XP_003451211.1 H2A K95 Methyl	Gills	S3	4.05954	S3_S1	-0.0901507	0.270967	0.644203
XP_005463512.2 H3 K79 Methyl	Gills	S1	13.2766	S3_S1	0.0923941	0.293397	0.644203
XP_005463512.2 H3 K79 Methyl	Gills	S3	14.1547	S3_S1	0.0923941	0.293397	0.644203
XP_005463512.2 H3 R83 Methyl	Gills	S1	4.04222	S3_S1	0.128016	0.341755	0.644203
XP_005463512.2 H3 R83 Methyl	Gills	S3	4.4173	S3_S1	0.128016	0.341755	0.644203
XP_025766521.1 H4-like R57 Methyl	Gills	S1	12.8931	S3_S1	0.232218	0.102667	0.644203
XP_025766521.1 H4-like R57 Methyl	Gills	S3	15.1447	S3_S1	0.232218	0.102667	0.644203
XP_003451196.1 H2B 1/2 Y81 Oxidation	Gills	FW	3.52541	SW/FW_FW	-0.115103	0.385966	0.644364
XP_003451196.1 H2B 1/2 Y81 Oxidation	Gills	SW/FW	3.25507	SW/FW_FW	-0.115103	0.385966	0.644364
XP_003451196.1 H2B 1/2 R84 Deamidated	Gills	S0	8.49898	S3_S0	0.125641	0.202234	0.644791
XP_003451196.1 H2B 1/2 R84 Deamidated	Gills	S3	9.27232	S3_S0	0.125641	0.202234	0.644791
XP_003438147.1 H2B.L4 K98 Acetyl	Testes	S0	0.405791	S1_S0	-0.957777	0.619122	0.645807
XP_003438147.1 H2B.L4 K98 Acetyl	Testes	S1	0.208921	S1_S0	-0.957777	0.619122	0.645807
XP_003448939.1 H2A K118 Acetyl	Testes	S0	11.4552	S1_S0	-0.0841985	0.302706	0.645807
XP_003448939.1 H2A K118 Acetyl	Testes	S1	10.8058	S1_S0	-0.0841985	0.302706	0.645807
XP_003448939.1 H2A K74 Acetyl	Testes	S0	1.66939	S1_S0	-0.114562	0.55945	0.645807
XP_003448939.1 H2A K74 Acetyl	Testes	S1	1.54196	S1_S0	-0.114562	0.55945	0.645807
XP_003448939.1 H2A K95 Acetyl	Testes	S0	0.012642	S1_S0	-0.675328	0.222762	0.645807
XP_003448939.1 H2A K95 Acetyl	Testes	S1	0.00791627	S1_S0	-0.675328	0.222762	0.645807
XP_003448939.1 H2A S18 Acetyl	Testes	S0	0.969973	S1_S0	-0.651683	0.36739	0.645807
XP_003448939.1 H2A S18 Acetyl	Testes	S1	0.617424	S1_S0	-0.651683	0.36739	0.645807
XP_003451196.1 H2B 1/2 K114 Acetyl	Testes	S0	7.47338	S1_S0	0.0332223	0.358062	0.645807
XP_003451196.1 H2B 1/2 K114 Acetyl	Testes	S1	7.64747	S1_S0	0.0332223	0.358062	0.645807
XP_003451196.1 H2B 1/2 K83 Acetyl	Testes	S0	8.03234	S1_S0	-0.0506728	0.15684	0.645807
XP_003451196.1 H2B 1/2 K83 Acetyl	Testes	S1	7.75511	S1_S0	-0.0506728	0.15684	0.645807
XP_003451211.1 H2A K95 Acetyl	Testes	S0	0.661289	S1_S0	-0.665834	0.123438	0.645807
XP_003451211.1 H2A K95 Acetyl	Testes	S1	0.416826	S1_S0	-0.665834	0.123438	0.645807
XP_003459589.1 H1-like A1 Acetyl	Testes	S0	18.9938	S1_S0	0.536157	0.482816	0.645807
XP_003459589.1 H1-like A1 Acetyl	Testes	S1	27.543	S1_S0	0.536157	0.482816	0.645807
XP_003459589.1 H1-like K52 Acetyl	Testes	S0	2.54231	S1_S0	0.0670507	0.607968	0.645807
XP_003459589.1 H1-like K52 Acetyl	Testes	S1	2.66325	S1_S0	0.0670507	0.607968	0.645807
XP_003459589.1 H1-like K53 Acetyl	Testes	S0	4.60119	S1_S0	0.192375	0.30042	0.645807
XP_003459589.1 H1-like K53 Acetyl	Testes	S1	5.25751	S1_S0	0.192375	0.30042	0.645807
XP_005463512.2 H3 K122 Acetyl	Testes	S0	0.984002	S1_S0	-0.0612667	0.674445	0.645807
XP_005463512.2 H3 K122 Acetyl	Testes	S1	0.943089	S1_S0	-0.0612667	0.674445	0.645807
XP_019209842.1 H1-like K56 Acetyl	Testes	S0	2.62904	S1_S0	-0.166426	0.382671	0.645807
XP_019209842.1 H1-like K56 Acetyl	Testes	S1	2.3426	S1_S0	-0.166426	0.382671	0.645807
XP_019209845.1 H1-like S1 Acetyl	Testes	S0	3.91639	S1_S0	-0.192399	0.21639	0.645807
XP_019209845.1 H1-like S1 Acetyl	Testes	S1	3.42743	S1_S0	-0.192399	0.21639	0.645807
XP_019210164.1 H1 isoform X1 S1 Acetyl	Testes	S0	19.4491	S1_S0	-0.0466868	0.156025	0.645807
XP_019210164.1 H1 isoform X1 S1 Acetyl	Testes	S1	18.8298	S1_S0	-0.0466868	0.156025	0.645807
XP_025766521.1 H4-like K46 Acetyl	Testes	S0	25.8098	S1_S0	0.03704	0.628427	0.645807
XP_025766521.1 H4-like K46 Acetyl	Testes	S1	26.481	S1_S0	0.03704	0.628427	0.645807
XP_025766521.1 H4-like K61 Acetyl	Testes	S0	4.47456	S1_S0	0.0586816	0.503094	0.645807
XP_025766521.1 H4-like K61 Acetyl	Testes	S1	4.66032	S1_S0	0.0586816	0.503094	0.645807
XP_003438147.1 H2B.L4 Y73 Dioxidation	Gills	FW	9.81244	SW/FW_FW	-0.120889	0.315934	0.645993
XP_003438147.1 H2B.L4 Y73 Dioxidation	Gills	SW/FW	9.02373	SW/FW_FW	-0.120889	0.315934	0.645993
XP_003438147.1 H2B.L4 R76 Methyl	Gills	S1	4.39547	S3_S1	-0.103666	0.472796	0.646241
XP_003438147.1 H2B.L4 R76 Methyl	Gills	S3	4.09071	S3_S1	-0.103666	0.472796	0.646241
XP_003451196.1 H2B 1/2 K83 Methyl	Gills	S1	3.9997	S3_S1	-0.123495	0.442323	0.646241
XP_003451196.1 H2B 1/2 K83 Methyl	Gills	S3	3.67157	S3_S1	-0.123495	0.442323	0.646241
XP_019209843.1 H1-like K13 Methyl	Gills	S1	48.5323	S3_S1	0.0253403	0.476173	0.646241
XP_019209843.1 H1-like K13 Methyl	Gills	S3	49.3923	S3_S1	0.0253403	0.476173	0.646241
XP_003438147.1 H2B.L4 R89 Methyl	Gills	S1	42.6035	S3_S1	0.0916828	0.514937	0.646394
XP_003438147.1 H2B.L4 R89 Methyl	Gills	S3	45.3988	S3_S1	0.0916828	0.514937	0.646394
XP_003438501.2 H1.0-B R91 Methyl	Gills	S1	5.79543	S3_S1	-0.121459	0.783267	0.646394
XP_003438501.2 H1.0-B R91 Methyl	Gills	S3	5.3275	S3_S1	-0.121459	0.783267	0.646394
XP_003448939.1 H2A R20 Methyl	Gills	S1	63.1329	S3_S1	-0.159254	0.516417	0.646394
XP_003448939.1 H2A R20 Methyl	Gills	S3	56.5347	S3_S1	-0.159254	0.516417	0.646394
XP_003459589.1 H1-like K13 Methyl	Gills	S1	3.41937	S3_S1	0.0761891	0.807576	0.646394
XP_003459589.1 H1-like K13 Methyl	Gills	S3	3.6048	S3_S1	0.0761891	0.807576	0.646394
XP_025766521.1 H4-like R47 Methyl	Gills	S1	8.34266	S3_S1	-0.111136	0.527109	0.646394
XP_025766521.1 H4-like R47 Methyl	Gills	S3	7.72412	S3_S1	-0.111136	0.527109	0.646394
XP_003438147.1 H2B.L4 R89 Dimethyl	Testes	FW	9.96518	SW_FW	0.105273	0.642907	0.646727
XP_003438147.1 H2B.L4 R89 Dimethyl	Testes	SW	10.7195	SW_FW	0.105273	0.642907	0.646727
XP_003451196.1 H2B 1/2 K106 Acetyl	Testes	S0	10.8044	S1_S0	0.16638	0.879355	0.64682
XP_003451196.1 H2B 1/2 K106 Acetyl	Testes	S1	12.1251	S1_S0	0.16638	0.879355	0.64682
XP_003451196.1 H2B 1/2 K55 Acetyl	Testes	S0	15.318	S1_S0	-0.0178314	0.850224	0.64682
XP_003451196.1 H2B 1/2 K55 Acetyl	Testes	S1	15.1299	S1_S0	-0.0178314	0.850224	0.64682
XP_003451211.1 H2A K122 Acetyl	Testes	S0	0.32722	S1_S0	-0.018702	0.796452	0.64682
XP_003451211.1 H2A K122 Acetyl	Testes	S1	0.323005	S1_S0	-0.018702	0.796452	0.64682
XP_003459572.1 H2A K123 Acetyl	Testes	S0	2.00555	S1_S0	0.0486189	0.761118	0.64682
XP_003459572.1 H2A K123 Acetyl	Testes	S1	2.07429	S1_S0	0.0486189	0.761118	0.64682
XP_003459572.1 H2A K94 Acetyl	Testes	S0	0.059185	S1_S0	0.681956	0.799407	0.64682
XP_003459572.1 H2A K94 Acetyl	Testes	S1	0.0949512	S1_S0	0.681956	0.799407	0.64682
XP_003459589.1 H1-like K44 Acetyl	Testes	S0	1.49453	S1_S0	-0.0951901	0.749355	0.64682
XP_003459589.1 H1-like K44 Acetyl	Testes	S1	1.39911	S1_S0	-0.0951901	0.749355	0.64682
XP_003451196.1 H2B 1/2 K106 Dioxidation	Gills	S1	1.92744	S3_S1	-0.0747008	0.943262	0.646961
XP_003451196.1 H2B 1/2 K106 Dioxidation	Gills	S3	1.83018	S3_S1	-0.0747008	0.943262	0.646961
XP_003438147.1 H2B.L4 K75 Dioxidation	Gills	S0	3.47867	S1_S0	-0.31264	0.60505	0.647147
XP_003438147.1 H2B.L4 K75 Dioxidation	Gills	S1	2.80091	S1_S0	-0.31264	0.60505	0.647147
XP_003448795.2 H1.10 K113 Dioxidation	Gills	S0	1.06255	S1_S0	0.0651429	0.604802	0.647147
XP_003448795.2 H1.10 K113 Dioxidation	Gills	S1	1.11163	S1_S0	0.0651429	0.604802	0.647147
XP_003451196.1 H2B 1/2 R77 Dioxidation	Gills	S0	1.33591	S1_S0	-0.209233	0.608472	0.647147
XP_003451196.1 H2B 1/2 R77 Dioxidation	Gills	S1	1.15556	S1_S0	-0.209233	0.608472	0.647147
XP_003459572.1 H2A P108 Dioxidation	Gills	S0	1.17539	S1_S0	0.432406	0.566784	0.647147
XP_003459572.1 H2A P108 Dioxidation	Gills	S1	1.58617	S1_S0	0.432406	0.566784	0.647147
XP_005464230.1 H2A.Z isoform X1 R58 Dioxidation	Gills	S0	0.344708	S1_S0	-0.248462	0.588555	0.647147
XP_005464230.1 H2A.Z isoform X1 R58 Dioxidation	Gills	S1	0.331626	S1_S0	-0.248462	0.588555	0.647147
XP_019218826.1 H1-like P11 Dioxidation	Gills	S0	23.1702	S1_S0	-0.0357221	0.595784	0.647147
XP_019218826.1 H1-like P11 Dioxidation	Gills	S1	22.6036	S1_S0	-0.0357221	0.595784	0.647147
XP_025766521.1 H4-like R47 Dioxidation	Gills	S0	18.5768	S1_S0	-0.0871166	0.573023	0.647147
XP_025766521.1 H4-like R47 Dioxidation	Gills	S1	17.4882	S1_S0	-0.0871166	0.573023	0.647147
XP_003451196.1 H2B 1/2 K106 Acetyl	Gills	FW	16.633	SW_FW	0.099659	0.200362	0.647683
XP_003451196.1 H2B 1/2 K106 Acetyl	Gills	SW	17.8226	SW_FW	0.099659	0.200362	0.647683
XP_003451196.1 H2B 1/2 S85 Phosphoryl	Gills	FW	6.44206	SW/FW_FW	-0.145578	0.429938	0.649047
XP_003451196.1 H2B 1/2 S85 Phosphoryl	Gills	SW/FW	5.82373	SW/FW_FW	-0.145578	0.429938	0.649047
XP_003451196.1 H2B 1/2 R97 Dioxidation	Gills	S1	0.270196	S3_S1	0.0124832	0.974819	0.649511
XP_003451196.1 H2B 1/2 R97 Dioxidation	Gills	S3	0.272544	S3_S1	0.0124832	0.974819	0.649511
XP_003451196.1 H2B 1/2 K106 Biotin	Gills	S1	0.0317937	S3_S1	-0.276219	0.413898	0.651334
XP_003451196.1 H2B 1/2 K106 Biotin	Gills	S3	0.0262537	S3_S1	-0.276219	0.413898	0.651334
XP_003451211.1 H2A K95 Biotin	Gills	S1	0.0439943	S3_S1	0.531343	0.199961	0.651334
XP_003451211.1 H2A K95 Biotin	Gills	S3	0.0635838	S3_S1	0.531343	0.199961	0.651334
XP_003459589.1 H1-like K35 Biotin	Gills	S1	3.84866	S3_S1	0.321607	0.303846	0.651334
XP_003459589.1 H1-like K35 Biotin	Gills	S3	4.80975	S3_S1	0.321607	0.303846	0.651334
XP_005464230.1 H2A.Z isoform X1 K110 Biotin	Gills	S1	0.0262897	S3_S1	2.52427	0.0706385	0.651334
XP_005464230.1 H2A.Z isoform X1 K110 Biotin	Gills	S3	0.126033	S3_S1	2.52427	0.0706385	0.651334
XP_003438147.1 H2B.L4 K75 Methyl	Gills	S1	4.91635	S3_S1	-0.143931	0.873002	0.651516
XP_003438147.1 H2B.L4 K75 Methyl	Gills	S3	4.44954	S3_S1	-0.143931	0.873002	0.651516
XP_003438147.1 H2B.L4 R69 Methyl	Gills	S1	6.08901	S3_S1	0.0221955	0.876031	0.651516
XP_003438147.1 H2B.L4 R69 Methyl	Gills	S3	6.18341	S3_S1	0.0221955	0.876031	0.651516
XP_005463512.2 H3 P66 Dioxidation	Gills	S1	3.08221	S3_S1	-0.153987	0.982314	0.651516
XP_005463512.2 H3 P66 Dioxidation	Gills	S3	2.77018	S3_S1	-0.153987	0.982314	0.651516
XP_019210164.1 H1 isoform X1 K16 Ubiquityl	Testes	S0	1.42109	S1_S0	1.18423	0.0375167	0.651569
XP_019210164.1 H1 isoform X1 K16 Ubiquityl	Testes	S1	3.22931	S1_S0	1.18423	0.0375167	0.651569
XP_019209842.1 H1-like K55 Biotin	Gills	S1	1.1657	S3_S1	-0.188887	0.523835	0.653549
XP_019209842.1 H1-like K55 Biotin	Gills	S3	1.02265	S3_S1	-0.188887	0.523835	0.653549
XP_003451211.1 H2A K122 Acetyl	Gills	FW	0.282617	SW/FW_FW	-0.096541	0.503331	0.654235
XP_003451211.1 H2A K122 Acetyl	Gills	SW/FW	0.264324	SW/FW_FW	-0.096541	0.503331	0.654235
XP_003459572.1 H2A T100 Phosphoryl	Testes	FW	6.5545	SW_FW	0.740199	0.129037	0.654837
XP_003459572.1 H2A T100 Phosphoryl	Testes	SW	10.9487	SW_FW	0.740199	0.129037	0.654837
XP_003438147.1 H2B.L4 K75 Methyl	Testes	S0	3.5024	S3_S0	-0.182511	0.317674	0.655896
XP_003438147.1 H2B.L4 K75 Methyl	Testes	S3	3.0862	S3_S0	-0.182511	0.317674	0.655896
XP_003438147.1 H2B.L4 R69 Methyl	Testes	S0	2.16895	S3_S0	0.421053	0.155622	0.655896
XP_003438147.1 H2B.L4 R69 Methyl	Testes	S3	2.90401	S3_S0	0.421053	0.155622	0.655896
XP_003438147.1 H2B.L4 R76 Methyl	Testes	S0	4.99705	S3_S0	-0.213625	0.385312	0.655896
XP_003438147.1 H2B.L4 R76 Methyl	Testes	S3	4.30929	S3_S0	-0.213625	0.385312	0.655896
XP_003438147.1 H2B.L4 R89 Methyl	Testes	S0	31.2538	S3_S0	-0.0722521	0.446837	0.655896
XP_003438147.1 H2B.L4 R89 Methyl	Testes	S3	29.7271	S3_S0	-0.0722521	0.446837	0.655896
XP_003438501.2 H1.0-B R91 Methyl	Testes	S0	9.64351	S3_S0	0.747618	0.176016	0.655896
XP_003438501.2 H1.0-B R91 Methyl	Testes	S3	16.1916	S3_S0	0.747618	0.176016	0.655896
XP_003448795.2 H1.10 K110 Methyl	Testes	S0	1.25567	S3_S0	0.121761	0.463447	0.655896
XP_003448795.2 H1.10 K110 Methyl	Testes	S3	1.36624	S3_S0	0.121761	0.463447	0.655896
XP_003448939.1 H2A R88 Methyl	Testes	S0	1.48036	S3_S0	0.623082	0.340849	0.655896
XP_003448939.1 H2A R88 Methyl	Testes	S3	2.28	S3_S0	0.623082	0.340849	0.655896
XP_003451196.1 H2B 1/2 K118 Methyl	Testes	S0	4.36136	S3_S0	0.0392981	0.387961	0.655896
XP_003451196.1 H2B 1/2 K118 Methyl	Testes	S3	4.48179	S3_S0	0.0392981	0.387961	0.655896
XP_003451196.1 H2B 1/2 K83 Methyl	Testes	S0	4.4104	S3_S0	-0.222116	0.167783	0.655896
XP_003451196.1 H2B 1/2 K83 Methyl	Testes	S3	3.78107	S3_S0	-0.222116	0.167783	0.655896
XP_003451196.1 H2B 1/2 R84 Methyl	Testes	S0	8.14205	S3_S0	-0.21965	0.250006	0.655896
XP_003451196.1 H2B 1/2 R84 Methyl	Testes	S3	6.99218	S3_S0	-0.21965	0.250006	0.655896
XP_003451211.1 H2A K119 Methyl	Testes	S0	2.39177	S3_S0	-0.0370281	0.523027	0.655896
XP_003451211.1 H2A K119 Methyl	Testes	S3	2.33116	S3_S0	-0.0370281	0.523027	0.655896
XP_003451211.1 H2A K95 Methyl	Testes	S0	4.88766	S3_S0	0.0770328	0.190434	0.655896
XP_003451211.1 H2A K95 Methyl	Testes	S3	5.15573	S3_S0	0.0770328	0.190434	0.655896
XP_025766521.1 H4-like R47 Methyl	Testes	S0	11.8365	S3_S0	0.0434493	0.554434	0.655896
XP_025766521.1 H4-like R47 Methyl	Testes	S3	12.1984	S3_S0	0.0434493	0.554434	0.655896
XP_003448939.1 H2A P109 Dioxidation	Gills	FW	10.6899	SW_FW	-0.12946	0.115246	0.657191
XP_003448939.1 H2A P109 Dioxidation	Gills	SW	9.7724	SW_FW	-0.12946	0.115246	0.657191
XP_003448939.1 H2A R42 Deamidated	Gills	FW	0.0266376	SW/FW_FW	0.806538	0.297486	0.657393
XP_003448939.1 H2A R42 Deamidated	Gills	SW/FW	0.0465895	SW/FW_FW	0.806538	0.297486	0.657393
XP_003459589.1 H1-like K13 Methyl	Testes	S0	4.93228	S3_S0	0.0148508	0.765076	0.657542
XP_003459589.1 H1-like K13 Methyl	Testes	S3	4.98331	S3_S0	0.0148508	0.765076	0.657542
XP_005463512.2 H3 R83 Methyl	Testes	S0	7.28336	S3_S0	-0.0294444	0.643726	0.657542
XP_005463512.2 H3 R83 Methyl	Testes	S3	7.13622	S3_S0	-0.0294444	0.643726	0.657542
XP_025766521.1 H4-like R57 Methyl	Testes	S0	7.05884	S3_S0	-0.0553078	0.799701	0.657542
XP_025766521.1 H4-like R57 Methyl	Testes	S3	6.79335	S3_S0	-0.0553078	0.799701	0.657542
XP_003451196.1 H2B 1/2 Y119 Dioxidation	Gills	FW	4.59401	SW/FW_FW	-0.0266969	0.364461	0.658223
XP_003451196.1 H2B 1/2 Y119 Dioxidation	Gills	SW/FW	4.50978	SW/FW_FW	-0.0266969	0.364461	0.658223
XP_005464230.1 H2A.Z isoform X1 K137 Lactyl / Carboxyethyl	Gills	FW	0.260996	SW/FW_FW	0.69407	0.395243	0.658361
XP_005464230.1 H2A.Z isoform X1 K137 Lactyl / Carboxyethyl	Gills	SW/FW	0.42225	SW/FW_FW	0.69407	0.395243	0.658361
XP_003451196.1 H2B 1/2 K114 Acetyl	Gills	SW	7.95558	SW_SW/FW	-0.0134056	0.61081	0.658652
XP_003451196.1 H2B 1/2 K114 Acetyl	Gills	SW/FW	8.02984	SW_SW/FW	-0.0134056	0.61081	0.658652
XP_003438147.1 H2B.L4 Y73 Phosphoryl	Gills	S1	19.1059	S3_S1	0.20354	0.310412	0.658904
XP_003438147.1 H2B.L4 Y73 Phosphoryl	Gills	S3	22.0008	S3_S1	0.20354	0.310412	0.658904
XP_003448939.1 H2A S126 Phosphoryl	Gills	S1	9.73654	S3_S1	0.140194	0.142269	0.658904
XP_003448939.1 H2A S126 Phosphoryl	Gills	S3	10.7302	S3_S1	0.140194	0.142269	0.658904
XP_003448939.1 H2A T101 Phosphoryl	Gills	S1	3.395	S3_S1	-0.531721	0.0807178	0.658904
XP_003448939.1 H2A T101 Phosphoryl	Gills	S3	2.34842	S3_S1	-0.531721	0.0807178	0.658904
XP_003448939.1 H2A T76 Phosphoryl	Gills	S1	15.6279	S3_S1	-0.465277	0.175281	0.658904
XP_003448939.1 H2A T76 Phosphoryl	Gills	S3	11.3198	S3_S1	-0.465277	0.175281	0.658904
XP_003451196.1 H2B 1/2 S85 Phosphoryl	Gills	S1	5.89513	S3_S1	-0.248172	0.292921	0.658904
XP_003451196.1 H2B 1/2 S85 Phosphoryl	Gills	S3	4.96348	S3_S1	-0.248172	0.292921	0.658904
XP_003451196.1 H2B 1/2 T113 Phosphoryl	Gills	S1	13.1921	S3_S1	0.0247332	0.0362671	0.658904
XP_003451196.1 H2B 1/2 T113 Phosphoryl	Gills	S3	13.4202	S3_S1	0.0247332	0.0362671	0.658904
XP_003451196.1 H2B 1/2 T94 Phosphoryl	Gills	S1	8.67639	S3_S1	-0.176353	0.302291	0.658904
XP_003451196.1 H2B 1/2 T94 Phosphoryl	Gills	S3	7.67806	S3_S1	-0.176353	0.302291	0.658904
XP_003451211.1 H2A T120 Phosphoryl	Gills	S1	5.05897	S3_S1	-0.0554929	0.376981	0.658904
XP_003451211.1 H2A T120 Phosphoryl	Gills	S3	4.86808	S3_S1	-0.0554929	0.376981	0.658904
XP_003459572.1 H2A T119 Phosphoryl	Gills	S1	5.23909	S3_S1	-0.243183	0.413363	0.658904
XP_003459572.1 H2A T119 Phosphoryl	Gills	S3	4.4264	S3_S1	-0.243183	0.413363	0.658904
XP_003459589.1 H1-like S47 Phosphoryl	Gills	S1	0.433976	S3_S1	0.519385	0.34081	0.658904
XP_003459589.1 H1-like S47 Phosphoryl	Gills	S3	0.622038	S3_S1	0.519385	0.34081	0.658904
XP_005464230.1 H2A.Z isoform X1 S56 Phosphoryl	Gills	S1	0.331626	S3_S1	0.639005	0.323307	0.658904
XP_005464230.1 H2A.Z isoform X1 S56 Phosphoryl	Gills	S3	0.451873	S3_S1	0.639005	0.323307	0.658904
XP_005464230.1 H2A.Z isoform X1 T98 Phosphoryl	Gills	S1	99.9834	S3_S1	-0.0011834	0.0239156	0.658904
XP_005464230.1 H2A.Z isoform X1 T98 Phosphoryl	Gills	S3	99.9014	S3_S1	-0.0011834	0.0239156	0.658904
XP_019210164.1 H1 isoform X1 S1 Phosphoryl	Gills	S1	1.4514	S3_S1	0.311295	0.125264	0.658904
XP_019210164.1 H1 isoform X1 S1 Phosphoryl	Gills	S3	1.80092	S3_S1	0.311295	0.125264	0.658904
XP_025766521.1 H4-like T56 Phosphoryl	Gills	S1	14.2436	S3_S1	0.192323	0.124162	0.658904
XP_025766521.1 H4-like T56 Phosphoryl	Gills	S3	16.2747	S3_S1	0.192323	0.124162	0.658904
XP_003438147.1 H2B.L4 R69 Dimethyl	Gills	S1	8.38561	S3_S1	0.0106419	0.930156	0.659108
XP_003438147.1 H2B.L4 R69 Dimethyl	Gills	S3	8.4477	S3_S1	0.0106419	0.930156	0.659108
XP_003438147.1 H2B.L4 K98 Acetyl	Testes	SW	1.10543	SW_SW/FW	0.738537	0.164095	0.659131
XP_003438147.1 H2B.L4 K98 Acetyl	Testes	SW/FW	0.662534	SW_SW/FW	0.738537	0.164095	0.659131
XP_003448795.2 H1.10 K113 Acetyl	Testes	SW	0.00592343	SW_SW/FW	-0.928794	0.333462	0.659131
XP_003448795.2 H1.10 K113 Acetyl	Testes	SW/FW	0.0112763	SW_SW/FW	-0.928794	0.333462	0.659131
XP_003448939.1 H2A K118 Acetyl	Testes	SW	10.0958	SW_SW/FW	-0.109818	0.143358	0.659131
XP_003448939.1 H2A K118 Acetyl	Testes	SW/FW	10.8943	SW_SW/FW	-0.109818	0.143358	0.659131
XP_003448939.1 H2A K74 Acetyl	Testes	SW	1.61963	SW_SW/FW	0.29856	0.421983	0.659131
XP_003448939.1 H2A K74 Acetyl	Testes	SW/FW	1.31686	SW_SW/FW	0.29856	0.421983	0.659131
XP_003448939.1 H2A K95 Acetyl	Testes	SW	0.0161129	SW_SW/FW	-0.392449	0.737524	0.659131
XP_003448939.1 H2A K95 Acetyl	Testes	SW/FW	0.0211501	SW_SW/FW	-0.392449	0.737524	0.659131
XP_003448939.1 H2A S18 Acetyl	Testes	SW	5.05154	SW_SW/FW	0.401903	0.548483	0.659131
XP_003448939.1 H2A S18 Acetyl	Testes	SW/FW	3.82331	SW_SW/FW	0.401903	0.548483	0.659131
XP_003451196.1 H2B 1/2 K114 Acetyl	Testes	SW	8.02946	SW_SW/FW	0.0192216	0.574315	0.659131
XP_003451196.1 H2B 1/2 K114 Acetyl	Testes	SW/FW	7.92319	SW_SW/FW	0.0192216	0.574315	0.659131
XP_003451196.1 H2B 1/2 K83 Acetyl	Testes	SW	8.07331	SW_SW/FW	0.0740763	0.264264	0.659131
XP_003451196.1 H2B 1/2 K83 Acetyl	Testes	SW/FW	7.66925	SW_SW/FW	0.0740763	0.264264	0.659131
XP_003451211.1 H2A K122 Acetyl	Testes	SW	0.294488	SW_SW/FW	-0.20693	0.573529	0.659131
XP_003451211.1 H2A K122 Acetyl	Testes	SW/FW	0.339907	SW_SW/FW	-0.20693	0.573529	0.659131
XP_003451211.1 H2A K95 Acetyl	Testes	SW	0.950787	SW_SW/FW	0.133661	0.676249	0.659131
XP_003451211.1 H2A K95 Acetyl	Testes	SW/FW	0.866657	SW_SW/FW	0.133661	0.676249	0.659131
XP_003459572.1 H2A K123 Acetyl	Testes	SW	2.35291	SW_SW/FW	-0.236538	0.393472	0.659131
XP_003459572.1 H2A K123 Acetyl	Testes	SW/FW	2.77211	SW_SW/FW	-0.236538	0.393472	0.659131
XP_003459572.1 H2A K94 Acetyl	Testes	SW	0.205998	SW_SW/FW	0.966936	0.216192	0.659131
XP_003459572.1 H2A K94 Acetyl	Testes	SW/FW	0.105387	SW_SW/FW	0.966936	0.216192	0.659131
XP_003459589.1 H1-like A1 Acetyl	Testes	SW	10.5318	SW_SW/FW	0.168728	0.0594346	0.659131
XP_003459589.1 H1-like A1 Acetyl	Testes	SW/FW	9.36939	SW_SW/FW	0.168728	0.0594346	0.659131
XP_003459589.1 H1-like K44 Acetyl	Testes	SW	1.10402	SW_SW/FW	0.208204	0.710393	0.659131
XP_003459589.1 H1-like K44 Acetyl	Testes	SW/FW	0.955656	SW_SW/FW	0.208204	0.710393	0.659131
XP_003459589.1 H1-like K52 Acetyl	Testes	SW	1.65713	SW_SW/FW	-0.120816	0.737823	0.659131
XP_003459589.1 H1-like K52 Acetyl	Testes	SW/FW	1.80188	SW_SW/FW	-0.120816	0.737823	0.659131
XP_003459589.1 H1-like K53 Acetyl	Testes	SW	4.71042	SW_SW/FW	0.158988	0.437139	0.659131
XP_003459589.1 H1-like K53 Acetyl	Testes	SW/FW	4.2189	SW_SW/FW	0.158988	0.437139	0.659131
XP_005463512.2 H3 K122 Acetyl	Testes	SW	0.698818	SW_SW/FW	0.320062	0.416132	0.659131
XP_005463512.2 H3 K122 Acetyl	Testes	SW/FW	0.559778	SW_SW/FW	0.320062	0.416132	0.659131
XP_005463512.2 H3 K79 Acetyl	Testes	SW	0.0688254	SW_SW/FW	0.0683181	0.69639	0.659131
XP_005463512.2 H3 K79 Acetyl	Testes	SW/FW	0.0656422	SW_SW/FW	0.0683181	0.69639	0.659131
XP_019209842.1 H1-like K56 Acetyl	Testes	SW	11.6407	SW_SW/FW	0.107584	0.702117	0.659131
XP_019209842.1 H1-like K56 Acetyl	Testes	SW/FW	10.8042	SW_SW/FW	0.107584	0.702117	0.659131
XP_019209845.1 H1-like S1 Acetyl	Testes	SW	1.21722	SW_SW/FW	-0.985981	0.530996	0.659131
XP_019209845.1 H1-like S1 Acetyl	Testes	SW/FW	2.4109	SW_SW/FW	-0.985981	0.530996	0.659131
XP_019210164.1 H1 isoform X1 S1 Acetyl	Testes	SW	15.698	SW_SW/FW	0.0587847	0.379114	0.659131
XP_019210164.1 H1 isoform X1 S1 Acetyl	Testes	SW/FW	15.0712	SW_SW/FW	0.0587847	0.379114	0.659131
XP_025766521.1 H4-like K46 Acetyl	Testes	SW	25.0196	SW_SW/FW	0.0953313	0.512453	0.659131
XP_025766521.1 H4-like K46 Acetyl	Testes	SW/FW	23.4198	SW_SW/FW	0.0953313	0.512453	0.659131
XP_025766521.1 H4-like K61 Acetyl	Testes	SW	5.1644	SW_SW/FW	0.204082	0.148476	0.659131
XP_025766521.1 H4-like K61 Acetyl	Testes	SW/FW	4.48317	SW_SW/FW	0.204082	0.148476	0.659131
XP_003438147.1 H2B.L4 R69 Dimethyl	Testes	FW	6.60219	SW_FW	-0.0982914	0.842198	0.659491
XP_003438147.1 H2B.L4 R69 Dimethyl	Testes	SW	6.16737	SW_FW	-0.0982914	0.842198	0.659491
XP_003438147.1 H2B.L4 R76 Dimethyl	Testes	FW	4.26214	SW_FW	0.0145078	0.894891	0.659491
XP_003438147.1 H2B.L4 R76 Dimethyl	Testes	SW	4.30522	SW_FW	0.0145078	0.894891	0.659491
XP_003451196.1 H2B 1/2 R97 Dimethyl	Testes	FW	0.242318	SW_FW	-0.0247505	0.914581	0.659491
XP_003451196.1 H2B 1/2 R97 Dimethyl	Testes	SW	0.238196	SW_FW	-0.0247505	0.914581	0.659491
XP_003451196.1 H2B 1/2 R77 Oxidation	Gills	S0	2.87523	S1_S0	-0.130336	0.679505	0.659835
XP_003451196.1 H2B 1/2 R77 Oxidation	Gills	S1	2.62687	S1_S0	-0.130336	0.679505	0.659835
XP_025766521.1 H4-like Y74 Oxidation	Gills	S0	0.269705	S1_S0	0.0342047	0.677922	0.659835
XP_025766521.1 H4-like Y74 Oxidation	Gills	S1	0.276176	S1_S0	0.0342047	0.677922	0.659835
XP_003451196.1 H2B 1/2 T94 Ubiquityl	Gills	FW	2.43311	SW_FW	-1.07851	0.192848	0.659875
XP_003451196.1 H2B 1/2 T94 Ubiquityl	Gills	SW	1.15212	SW_FW	-1.07851	0.192848	0.659875
XP_003438147.1 H2B.L4 K98 Ubiquityl	Gills	FW	0.105355	SW/FW_FW	-0.211039	0.464134	0.660519
XP_003438147.1 H2B.L4 K98 Ubiquityl	Gills	SW/FW	0.0910179	SW/FW_FW	-0.211039	0.464134	0.660519
XP_003459589.1 H1-like K44 Ubiquityl	Gills	FW	0.0495903	SW/FW_FW	1.15811	0.504586	0.660519
XP_003459589.1 H1-like K44 Ubiquityl	Gills	SW/FW	0.110668	SW/FW_FW	1.15811	0.504586	0.660519
XP_005464230.1 H2A.Z isoform X1 S56 Ubiquityl	Gills	FW	4.19482	SW/FW_FW	0.0760183	0.494579	0.660519
XP_005464230.1 H2A.Z isoform X1 S56 Ubiquityl	Gills	SW/FW	4.42178	SW/FW_FW	0.0760183	0.494579	0.660519
XP_003448939.1 H2A R20 Deamidated	Gills	FW	5.17734	SW/FW_FW	0.539163	0.312711	0.660751
XP_003448939.1 H2A R20 Deamidated	Gills	SW/FW	7.52334	SW/FW_FW	0.539163	0.312711	0.660751
XP_003438147.1 H2B.L4 S68 Phosphoryl	Gills	S1	20.0621	S3_S1	0.0973308	0.46949	0.660987
XP_003438147.1 H2B.L4 S68 Phosphoryl	Gills	S3	21.4623	S3_S1	0.0973308	0.46949	0.660987
XP_003451196.1 H2B 1/2 S76 Phosphoryl	Gills	S1	4.45213	S3_S1	0.213551	0.466748	0.660987
XP_003451196.1 H2B 1/2 S76 Phosphoryl	Gills	S3	5.16242	S3_S1	0.213551	0.466748	0.660987
XP_003451196.1 H2B 1/2 Y81 Phosphoryl	Gills	S1	5.83836	S3_S1	-0.150352	0.446389	0.660987
XP_003451196.1 H2B 1/2 Y81 Phosphoryl	Gills	S3	5.26055	S3_S1	-0.150352	0.446389	0.660987
XP_003438147.1 H2B.L4 T86 Phosphoryl	Gills	S1	22.9371	S3_S1	-0.0543249	0.67129	0.661144
XP_003438147.1 H2B.L4 T86 Phosphoryl	Gills	S3	22.0895	S3_S1	-0.0543249	0.67129	0.661144
XP_003438501.2 H1.0-B T81 Phosphoryl	Gills	S1	17.2252	S3_S1	0.0235361	0.705833	0.661144
XP_003438501.2 H1.0-B T81 Phosphoryl	Gills	S3	17.5085	S3_S1	0.0235361	0.705833	0.661144
XP_003448939.1 H2A S19 Phosphoryl	Gills	S1	13.6835	S3_S1	0.225023	0.504926	0.661144
XP_003448939.1 H2A S19 Phosphoryl	Gills	S3	15.9932	S3_S1	0.225023	0.504926	0.661144
XP_003448939.1 H2A T120 Phosphoryl	Gills	S1	4.77026	S3_S1	0.0197932	0.559899	0.661144
XP_003448939.1 H2A T120 Phosphoryl	Gills	S3	4.83616	S3_S1	0.0197932	0.559899	0.661144
XP_003448939.1 H2A Y50 Phosphoryl	Gills	S1	0.669938	S3_S1	-0.0089556	0.808488	0.661144
XP_003448939.1 H2A Y50 Phosphoryl	Gills	S3	0.665793	S3_S1	-0.0089556	0.808488	0.661144
XP_003451196.1 H2B 1/2 S110 Phosphoryl	Gills	S1	20.4455	S3_S1	0.0397247	0.645626	0.661144
XP_003451196.1 H2B 1/2 S110 Phosphoryl	Gills	S3	21.0163	S3_S1	0.0397247	0.645626	0.661144
XP_003451196.1 H2B 1/2 T117 Phosphoryl	Gills	S1	7.52338	S3_S1	0.00829605	0.7177	0.661144
XP_003451196.1 H2B 1/2 T117 Phosphoryl	Gills	S3	7.56677	S3_S1	0.00829605	0.7177	0.661144
XP_003451196.1 H2B 1/2 Y119 Phosphoryl	Gills	S1	6.26272	S3_S1	0.0110291	0.608924	0.661144
XP_003451196.1 H2B 1/2 Y119 Phosphoryl	Gills	S3	6.31078	S3_S1	0.0110291	0.608924	0.661144
XP_005463512.2 H3 T118 Phosphoryl	Gills	S1	0.120121	S3_S1	-0.565291	0.504506	0.661144
XP_005463512.2 H3 T118 Phosphoryl	Gills	S3	0.0811803	S3_S1	-0.565291	0.504506	0.661144
XP_025766521.1 H4-like S49 Phosphoryl	Gills	S1	15.6804	S3_S1	-0.0364932	0.683828	0.661144
XP_025766521.1 H4-like S49 Phosphoryl	Gills	S3	15.2887	S3_S1	-0.0364932	0.683828	0.661144
XP_025766521.1 H4-like T73 Phosphoryl	Gills	S1	7.53988	S3_S1	-0.147765	0.617943	0.661144
XP_025766521.1 H4-like T73 Phosphoryl	Gills	S3	6.80586	S3_S1	-0.147765	0.617943	0.661144
XP_003438147.1 H2B.L4 R89 Methyl	Testes	FW	34.1071	SW_FW	-0.103057	0.275625	0.661451
XP_003438147.1 H2B.L4 R89 Methyl	Testes	SW	31.7557	SW_FW	-0.103057	0.275625	0.661451
XP_003451196.1 H2B 1/2 K106 Methyl	Testes	FW	5.38226	SW_FW	0.240838	0.320368	0.661451
XP_003451196.1 H2B 1/2 K106 Methyl	Testes	SW	6.3601	SW_FW	0.240838	0.320368	0.661451
XP_003451196.1 H2B 1/2 K83 Methyl	Testes	FW	5.29409	SW_FW	0.078742	0.29287	0.661451
XP_003451196.1 H2B 1/2 K83 Methyl	Testes	SW	5.59107	SW_FW	0.078742	0.29287	0.661451
XP_019209843.1 H1-like K13 Methyl	Gills	FW	49.8065	SW/FW_FW	-0.00569345	0.433318	0.662433
XP_019209843.1 H1-like K13 Methyl	Gills	SW/FW	49.6103	SW/FW_FW	-0.00569345	0.433318	0.662433
XP_005463512.2 H3 R128 Deamidated	Gills	FW	0.354483	SW/FW_FW	-0.225588	0.328328	0.662519
XP_005463512.2 H3 R128 Deamidated	Gills	SW/FW	0.303171	SW/FW_FW	-0.225588	0.328328	0.662519
XP_003451196.1 H2B 1/2 K106 Acetyl	Testes	SW	12.4803	SW_SW/FW	0.00074349	0.978424	0.663705
XP_003451196.1 H2B 1/2 K106 Acetyl	Testes	SW/FW	12.4739	SW_SW/FW	0.00074349	0.978424	0.663705
XP_003451196.1 H2B 1/2 K55 Acetyl	Testes	SW	16.1044	SW_SW/FW	-0.0326927	0.917233	0.663705
XP_003451196.1 H2B 1/2 K55 Acetyl	Testes	SW/FW	16.4735	SW_SW/FW	-0.0326927	0.917233	0.663705
XP_005463512.2 H3 K14 Acetyl	Testes	SW	22.5136	SW_SW/FW	-0.00306396	0.943922	0.663705
XP_005463512.2 H3 K14 Acetyl	Testes	SW/FW	22.5614	SW_SW/FW	-0.00306396	0.943922	0.663705
XP_003459589.1 H1-like S75 Phosphoryl	Gills	S1	21.1753	S3_S1	-0.0123081	0.860339	0.663884
XP_003459589.1 H1-like S75 Phosphoryl	Gills	S3	20.9954	S3_S1	-0.0123081	0.860339	0.663884
XP_003448939.1 H2A T120 Phosphoryl	Gills	FW	5.58705	SW_FW	-0.130856	0.167377	0.664994
XP_003448939.1 H2A T120 Phosphoryl	Gills	SW	5.10259	SW_FW	-0.130856	0.167377	0.664994
XP_003459572.1 H2A K94 Oxidation	Gills	S1	6.79496	S3_S1	0.00502455	0.948722	0.665625
XP_003459572.1 H2A K94 Oxidation	Gills	S3	6.81866	S3_S1	0.00502455	0.948722	0.665625
XP_003438147.1 H2B.L4 K75 Dioxidation	Gills	FW	2.31212	SW/FW_FW	0.29066	0.403699	0.665645
XP_003438147.1 H2B.L4 K75 Dioxidation	Gills	SW/FW	2.82818	SW/FW_FW	0.29066	0.403699	0.665645
XP_003448939.1 H2A P48 Dioxidation	Gills	FW	0.314942	SW/FW_FW	0.173898	0.406931	0.665645
XP_003448939.1 H2A P48 Dioxidation	Gills	SW/FW	0.355287	SW/FW_FW	0.173898	0.406931	0.665645
XP_003451196.1 H2B 1/2 K83 Dioxidation	Gills	FW	1.12365	SW/FW_FW	0.368874	0.394297	0.665645
XP_003451196.1 H2B 1/2 K83 Dioxidation	Gills	SW/FW	1.45102	SW/FW_FW	0.368874	0.394297	0.665645
XP_005464230.1 H2A.Z isoform X1 R58 Dioxidation	Gills	FW	0.535844	SW/FW_FW	0.184211	0.398309	0.665645
XP_005464230.1 H2A.Z isoform X1 R58 Dioxidation	Gills	SW/FW	0.608823	SW/FW_FW	0.184211	0.398309	0.665645
XP_003448939.1 H2A Y50 Oxidation	Gills	FW	0.0363926	SW_FW	0.274832	0.1248	0.665657
XP_003448939.1 H2A Y50 Oxidation	Gills	SW	0.0440297	SW_FW	0.274832	0.1248	0.665657
XP_003451196.1 H2B 1/2 K83 Dioxidation	Gills	S0	1.85901	S1_S0	0.150668	0.630581	0.66639
XP_003451196.1 H2B 1/2 K83 Dioxidation	Gills	S1	2.06366	S1_S0	0.150668	0.630581	0.66639
XP_003448939.1 H2A R77 Deamidated	Gills	S0	2.18653	S3_S0	-0.836762	0.216161	0.666599
XP_003448939.1 H2A R77 Deamidated	Gills	S3	1.42828	S3_S0	-0.836762	0.216161	0.666599
XP_019209842.1 H1-like K38 Ubiquityl	Gills	FW	0.519365	SW_FW	-0.219794	0.222682	0.666614
XP_019209842.1 H1-like K38 Ubiquityl	Gills	SW	0.445972	SW_FW	-0.219794	0.222682	0.666614
XP_003438501.2 H1.0-B R91 Methyl	Gills	S0	3.90222	S1_S0	0.570621	0.715402	0.666671
XP_003438501.2 H1.0-B R91 Methyl	Gills	S1	5.79543	S1_S0	0.570621	0.715402	0.666671
XP_003448939.1 H2A K127 Amidated	Gills	S1	16.2193	S3_S1	-0.0210125	0.388874	0.667034
XP_003448939.1 H2A K127 Amidated	Gills	S3	15.9848	S3_S1	-0.0210125	0.388874	0.667034
XP_019210164.1 H1 isoform X1 P5 Dioxidation	Gills	S0	36.3019	S1_S0	0.0402945	0.639576	0.667394
XP_019210164.1 H1 isoform X1 P5 Dioxidation	Gills	S1	37.3301	S1_S0	0.0402945	0.639576	0.667394
XP_003451196.1 H2B 1/2 K106 Lactyl / Carboxyethyl	Gills	S0	0.262658	S1_S0	0.0265786	0.655543	0.667622
XP_003451196.1 H2B 1/2 K106 Lactyl / Carboxyethyl	Gills	S1	0.267541	S1_S0	0.0265786	0.655543	0.667622
XP_005463512.2 H3 K79 4-hydroxynonenal	Gills	S0	0.0358988	S3_S0	0.629434	0.197185	0.668592
XP_005463512.2 H3 K79 4-hydroxynonenal	Gills	S3	0.055534	S3_S0	0.629434	0.197185	0.668592
XP_003448939.1 H2A R20 Methyl	Testes	S0	68.3602	S3_S0	0.0340548	0.843176	0.669162
XP_003448939.1 H2A R20 Methyl	Testes	S3	69.993	S3_S0	0.0340548	0.843176	0.669162
XP_003451196.1 H2B 1/2 K106 Methyl	Testes	S0	5.65639	S3_S0	-0.0190856	0.856853	0.669162
XP_003451196.1 H2B 1/2 K106 Methyl	Testes	S3	5.58205	S3_S0	-0.0190856	0.856853	0.669162
XP_019209843.1 H1-like K13 Methyl	Testes	S0	49.6301	S3_S0	0.000603683	0.846979	0.669162
XP_019209843.1 H1-like K13 Methyl	Testes	S3	49.6508	S3_S0	0.000603683	0.846979	0.669162
XP_003448939.1 H2A P109 Oxidation	Gills	FW	3.57235	SW_FW	-0.153099	0.147603	0.669199
XP_003448939.1 H2A P109 Oxidation	Gills	SW	3.21267	SW_FW	-0.153099	0.147603	0.669199
XP_003451211.1 H2A K127 Amidated	Gills	S1	3.55317	S3_S1	0.0133461	0.755265	0.669302
XP_003451211.1 H2A K127 Amidated	Gills	S3	3.5862	S3_S1	0.0133461	0.755265	0.669302
XP_003459572.1 H2A K123 Amidated	Gills	S1	2.37294	S3_S1	-0.158842	0.624623	0.669302
XP_003459572.1 H2A K123 Amidated	Gills	S3	2.12555	S3_S1	-0.158842	0.624623	0.669302
XP_005464230.1 H2A.Z isoform X1 V163 Amidated	Gills	S1	10.0493	S3_S1	-0.0208527	0.836243	0.669302
XP_005464230.1 H2A.Z isoform X1 V163 Amidated	Gills	S3	9.90513	S3_S1	-0.0208527	0.836243	0.669302
XP_019209842.1 H1-like D66 Amidated	Gills	S1	32.4498	S3_S1	-0.0338564	0.66049	0.669302
XP_019209842.1 H1-like D66 Amidated	Gills	S3	31.6972	S3_S1	-0.0338564	0.66049	0.669302
XP_025766521.1 H4-like R69 Deamidated	Gills	FW	0.858133	SW_FW	0.428923	0.12541	0.669873
[truncated: 5,889 more rows]
